# Supplementary material for: Identification of 491 proteins in the tear fluid proteome reveals a large number of proteases and protease inhibitors
Source: Genome Biol. 2006 Aug 10;7(8):R72. doi: 10.1186/gb-2006-7-8-r72 (PMC1779605; doi:10.1186/gb-2006-7-8-r72)
Supplement: Additional data file 1 — All peptides and protein hits obtained in both LTQ-FT and LTQ-Orbitrap data. [file gb-2006-7-8-r72-S1.xls]

## Sheet: FT - Protein
	acc Num	Protein Name	Gene Symbol	MW	Unique peptides
	IPI00009650	UniProt/Swiss-Prot:P31025|REFSEQ_NP:NP_002288|ENSEMBL:ENSP00000263598 Tax_Id=9606 Von Ebner's gland protein precursor	LCN1	19409	27
	IPI00298860	UniProt/Swiss-Prot:P02788|REFSEQ_NP:NP_002334|UniProt/TrEMBL:Q8IX02;Q8IWS6|ENSEMBL:ENSP00000231751 Tax_Id=9606 Lactotransferrin precursor	LTF	80170	60
	IPI00032294	UniProt/Swiss-Prot:P01036|REFSEQ_NP:NP_001890|ENSEMBL:ENSP00000217423 Tax_Id=9606 Cystatin S precursor	CST4	16489	8
	IPI00026126	UniProt/Swiss-Prot:O75556|REFSEQ_NP:NP_002398|ENSEMBL:ENSP00000244930 Tax_Id=9606 Mammaglobin B precursor	SCGB2A1	11104	11
	IPI00022974	UniProt/Swiss-Prot:P12273|REFSEQ_NP:NP_002643|ENSEMBL:ENSP00000291009 Tax_Id=9606 Prolactin-inducible protein precursor	PIP	16847	15
	IPI00430808	UniProt/Swiss-Prot:P01834 Immunoglobulin kappa light chain		25915	17
	IPI00022229	UniProt/Swiss-Prot:P04114|REFSEQ_NP:NP_000375|UniProt/TrEMBL:P78479;Q13789;Q13779;Q13785;Q9UMN0;P78480;P78481;Q9UE53;Q13828;P78482;Q9UE52;Q13786;Q9UE51;Q13788;Q7Z7Q0;Q7Z600|ENSEMBL:ENSP00000233242 Apolipoprotein B100 precursor	APOB	516666	83
	IPI00004573	UniProt/Swiss-Prot:P01833|UniProt/TrEMBL:Q8TE27 Tax_Id=9606 Polymeric-immunoglobulin receptor precursor	PIGR	84459	23
	IPI00027019	UniProt/Swiss-Prot:Q16378|REFSEQ_NP:NP_009175|UniProt/TrEMBL:Q8NFB3|ENSEMBL:ENSP00000228811 Tax_Id=9606 Proline-rich protein 4 precursor	PRR4	15088	9
	IPI00305477	UniProt/Swiss-Prot:P01037|REFSEQ_NP:NP_001889|ENSEMBL:ENSP00000305731 Tax_Id=9606 Cystatin SN precursor	CST1	16579	5
	IPI00024284	UniProt/Swiss-Prot:P98160|REFSEQ_NP:NP_005520|ENSEMBL:ENSP00000270945 Tax_Id=9606 heparan sulfate proteoglycan 2	HSP2	479812	56
	IPI00164623	UniProt/Swiss-Prot:P01024|REFSEQ_NP:NP_000055|UniProt/TrEMBL:Q6LDJ0|ENSEMBL:ENSP00000245907 Tax_Id=9606 Complement C3 precursor	C3	188656	44
	IPI00019038	UniProt/Swiss-Prot:P61626|REFSEQ_NP:NP_000230|ENSEMBL:ENSP00000261267 Tax_Id=9606 Lysozyme C precursor	LYZ	16982	10
	IPI00218918	UniProt/Swiss-Prot:P04083|REFSEQ_NP:NP_000691|ENSEMBL:ENSP00000257497;ENSP00000343792 Tax_Id=9606 annexin I	ANXA1	38918	20
	IPI00020487	UniProt/Swiss-Prot:Q9GZZ8|REFSEQ_NP:NP_150593|ENSEMBL:ENSP00000257867 Tax_Id=9606 Extracellular glycoprotein lacritin precursor	LACRT	14237	14
	IPI00022463	UniProt/Swiss-Prot:P02787|REFSEQ_NP:NP_001054|ENSEMBL:ENSP00000264998 Tax_Id=9606 Serotransferrin precursor	TF	79280	19
	IPI00154742	UniProt/Swiss-Prot:P01842 Immunoglobulin lambda light chain	IGLL1	25119	12
	IPI00166729	UniProt/Swiss-Prot:P25311|REFSEQ_NP:NP_001176|UniProt/TrEMBL:Q8N4N0|ENSEMBL:ENSP00000292401 Tax_Id=9606 Alpha-2-glycoprotein 1, zinc	AZGP1	34465	19
	IPI00022434	UniProt/Swiss-Prot:P02768|REFSEQ_NP:NP_000468|UniProt/TrEMBL:Q6UXK4|ENSEMBL:ENSP00000295897 Tax_Id=9606 Serum albumin precursor	ALB	71317	20
	IPI00415056	ENSEMBL:ENSP00000339752 Hypothetical Protein (SIMILAR to DMBT1 (deleted in malignant brain tumors 1))		178616	7
	IPI00178926	UniProt/Swiss-Prot:P01591|REFSEQ_NP:NP_653247|ENSEMBL:ENSP00000254801 Tax_Id=9606 immunoglobulin J chain	IGJ	18543	6
	IPI00430842	UniProt/Swiss-Prot:P01877 Ig alpha-2 chain C region		53858	10
	IPI00021440	UniProt/Swiss-Prot:P02571|REFSEQ_NP:NP_001605|UniProt/TrEMBL:Q96DE1;Q96E67;Q6PJ43;Q9UE89;Q9UMN3;Q96HG5;Q8WVW5;Q96FU6;Q96B34|ENSEMBL:ENSP00000331514 Tax_Id=9606 Actin, cytoplasmic 2	ACTG1	42108	16
	IPI00032256	UniProt/Swiss-Prot:P01023|REFSEQ_NP:NP_000005|ENSEMBL:ENSP00000323929 Tax_Id=9606 Alpha-2-macroglobulin precursor	A2M	164600	20
	IPI00441042	UniProt/Swiss-Prot:P08622 Chaperone protein dnaJ	DNAJC3	25197	4
	IPI00009682	UniProt/Swiss-Prot:Q99935|REFSEQ_NP:NP_067048|ENSEMBL:ENSP00000307792 Tax_Id=9606 Proline-rich protein 1 precursor	PROL1	22970	6
	IPI00021841	UniProt/Swiss-Prot:P02647|REFSEQ_NP:NP_000030|UniProt/TrEMBL:Q9UCT8;Q6LEJ8;Q8TDB0;Q6LDN9;Q9Y355|REFSEQ_XP:XP_496536|ENSEMBL:ENSP00000236850 Tax_Id=9606 Apolipoprotein A-I precursor	APOA1	30759	17
	IPI00027444	UniProt/Swiss-Prot:P30740|REFSEQ_NP:NP_109591|ENSEMBL:ENSP00000229479 Tax_Id=9606 Leukocyte elastase inhibitor	SERPINB1	42829	14
	IPI00291262	UniProt/Swiss-Prot:P10909|REFSEQ_NP:NP_976084|ENSEMBL:ENSP00000340115 Tax_Id=9606 Clusterin precursor	CLU	53031	18
	IPI00017601	UniProt/Swiss-Prot:P00450|REFSEQ_NP:NP_000087|UniProt/TrEMBL:Q6NSB2;Q9UKS4|ENSEMBL:ENSP00000264613 Tax_Id=9606 Ceruloplasmin precursor	CP	122983	21
	IPI00025110	REFSEQ_NP:NP_005814|UniProt/TrEMBL:Q14859;Q96KJ5;Q96GR6;Q9BTR2;Q9UCB2 Tax_Id=9606 Pre-pro-megakaryocyte potentiating factor precursor	MPF	68679	15
	IPI00025512	UniProt/Swiss-Prot:P04792|REFSEQ_NP:NP_001531|UniProt/TrEMBL:Q96C20;Q9UC35;Q96EI7|ENSEMBL:ENSP00000248553 Tax_Id=9606 Heat-shock protein beta-1	HSPB1	22826	15
	IPI00292530	UniProt/Swiss-Prot:P19827|REFSEQ_NP:NP_002206|ENSEMBL:ENSP00000273283 Tax_Id=9606 Inter-alpha-trypsin inhibitor heavy chain H1 precursor	ITIH1	101782	9
	IPI00305461	UniProt/Swiss-Prot:P19823|REFSEQ_NP:NP_002207|ENSEMBL:ENSP00000281370 Tax_Id=9606 Inter-alpha-trypsin inhibitor heavy chain H2 precursor	ITIH2	106826	12
	IPI00455315	UniProt/Swiss-Prot:P07355|REFSEQ_NP:NP_001002857;NP_004030 Tax_Id=9606 Annexin A2	ANXA2	38677	13
	IPI00219018	UniProt/Swiss-Prot:P04406|REFSEQ_NP:NP_002037|UniProt/TrEMBL:Q16768|ENSEMBL:ENSP00000229239 Tax_Id=9606 glyceraldehyde-3-phosphate dehydrogenase	GAPD	36201	12
	IPI00060800	REFSEQ_NP:NP_660295|UniProt/TrEMBL:Q96DA0;Q6UW28|ENSEMBL:ENSP00000293983 Tax_Id=9606 Similar to common salivary protein 1		18867	9
	IPI00328807	UniProt/Swiss-Prot:P60174|REFSEQ_NP:NP_000356|ENSEMBL:ENSP00000229270 Tax_Id=9606 Triosephosphate isomerase	TPI1	26807	14
	IPI00021428	UniProt/Swiss-Prot:P02568|REFSEQ_NP:NP_001091|ENSEMBL:ENSP00000324452 Tax_Id=9606 Actin, alpha skeletal muscle	ACTA1	42366	2
	IPI00219757	UniProt/Swiss-Prot:P09211|REFSEQ_NP:NP_000843|ENSEMBL:ENSP00000196968 Tax_Id=9606 Glutathione S-transferase P	GSTP1	24777	8
	IPI00013808	UniProt/Swiss-Prot:O43707|REFSEQ_NP:NP_004915|UniProt/TrEMBL:Q96BG6|ENSEMBL:ENSP00000252699 Tax_Id=9606 Alpha-actinin 4	ACTN4	105245	16
	IPI00294578	UniProt/Swiss-Prot:P21980-1|REFSEQ_NP:NP_004604|ENSEMBL:ENSP00000340715 Tax_Id=9606 Splice isoform 1 of P21980 Protein-glutamine gamma-glutamyltransferase	TGM2	78420	8
	IPI00019571	UniProt/Swiss-Prot:P00738|REFSEQ_NP:NP_005134|UniProt/TrEMBL:Q6LBY9;Q6PEJ8|ENSEMBL:ENSP00000261779 Tax_Id=9606 Haptoglobin precursor	HP	46925	10
	IPI00299547	UniProt/Swiss-Prot:P80188|REFSEQ_NP:NP_005555|UniProt/TrEMBL:Q6FGL5|ENSEMBL:ENSP00000277480;ENSP00000343287 Tax_Id=9606 Neutrophil gelatinase-associated lipocalin precursor	LCN2	22745	9
	IPI00215736	UniProt/Swiss-Prot:P06733|REFSEQ_NP:NP_001419|ENSEMBL:ENSP00000234590;ENSP00000340775 Tax_Id=9606 Alpha enolase	ENO1	47350	8
	IPI00000874	UniProt/Swiss-Prot:Q06830|REFSEQ_NP:NP_002565;NP_859047;NP_859048|REFSEQ_XP:XP_001393|ENSEMBL:ENSP00000262746;ENSP00000345130 Tax_Id=9606 Peroxiredoxin 1	PRDX1	22324	10
	IPI00305457	UniProt/Swiss-Prot:P01009|REFSEQ_NP:NP_001002235;NP_000286;NP_001002236|UniProt/TrEMBL:Q9UCE6;Q86U19;Q86U18;Q9UCK5;Q9UCM3;Q13747|ENSEMBL:ENSP00000298844 Tax_Id=9606 Alpha-1-antitrypsin precursor	SERPINA1	46878	5
	IPI00423445	UniProt/Swiss-Prot:P01857 Immunoglobulin Gamma heavy chain		52376	6
	IPI00019502	UniProt/Swiss-Prot:P35579|REFSEQ_NP:NP_002464|UniProt/TrEMBL:Q99529;Q9UMJ0;Q86XU5|ENSEMBL:ENSP00000216181 Tax_Id=9606 Myosin heavy chain, nonmuscle type A	MYH9	227646	9
	IPI00337335	REFSEQ_NP:NP_079005|UniProt/TrEMBL:Q7Z406;Q76B62;Q8WV23;Q9BW35;Q6XYE4;Q96I22;Q9H882|ENSEMBL:ENSP00000262269 Tax_Id=9606 myosin, heavy polypeptide 14	MYH14	229270	11
	IPI00007047	UniProt/Swiss-Prot:P05109|REFSEQ_NP:NP_002955|UniProt/TrEMBL:Q9UCM6|ENSEMBL:ENSP00000271846 Tax_Id=9606 Calgranulin A	S100A8	10885	8
	IPI00029733	UniProt/Swiss-Prot:Q04828|REFSEQ_NP:NP_001344|ENSEMBL:ENSP00000324589 Tax_Id=9606 Aldo-keto reductase family 1 member C1	AKR1C1	37221	6
	IPI00011937	UniProt/Swiss-Prot:Q13162|REFSEQ_NP:NP_006397|UniProt/TrEMBL:Q6FHT3|ENSEMBL:ENSP00000319964 Tax_Id=9606 Peroxiredoxin 4	PRDX4	30749	5
	IPI00032313	UniProt/Swiss-Prot:P26447|REFSEQ_NP:NP_002952;NP_062427|ENSEMBL:ENSP00000310945;ENSP00000292165;ENSP00000345166;ENSP00000339104 Tax_Id=9606 S100 calcium-binding protein A4	S100A4	11949	4
	IPI00418219	UniProt/TrEMBL:Q8WW89 Tax_Id=9606 SERPINB5 protein	SERPINB5	26098	6
	IPI00169383	REFSEQ_NP:NP_000282|UniProt/TrEMBL:Q8NI87;Q6IBT6|ENSEMBL:ENSP00000218265 Tax_Id=9606 Phosphoglycerete kinase 1	PGK1	44985	8
	IPI00430856	UniProt/TrEMBL:P01871 Ig M heavy chain		66998	9
	IPI00024057	UniProt/Swiss-Prot:P37802|REFSEQ_NP:NP_003555|UniProt/TrEMBL:Q9BUH5|ENSEMBL:ENSP00000309775 Tax_Id=9606 Transgelin 2	TGN2	22548	4
	IPI00005668	UniProt/Swiss-Prot:P52895|REFSEQ_NP:NP_001345;NP_995317|ENSEMBL:ENSP00000307205 Tax_Id=9606 Aldo-keto reductase family 1 member C2	AKR1C2	37111	1
	IPI00027462	UniProt/Swiss-Prot:P06702|REFSEQ_NP:NP_002956|ENSEMBL:ENSP00000295382;ENSP00000341622 Tax_Id=9606 Calgranulin B	S100A9	13291	6
	IPI00013508	UniProt/Swiss-Prot:P12814|REFSEQ_NP:NP_001093|UniProt/TrEMBL:Q86TX4|ENSEMBL:ENSP00000193403 Tax_Id=9606 Alpha-actinin 1	ACTN1	103563	4
	IPI00011229	UniProt/Swiss-Prot:P07339|REFSEQ_NP:NP_001900|ENSEMBL:ENSP00000236671 Tax_Id=9606 Cathepsin D precursor	CTSD	45037	5
	IPI00022432	UniProt/Swiss-Prot:P02766|REFSEQ_NP:NP_000362|UniProt/TrEMBL:Q6IB96;Q8TDB1;Q8TDB2|ENSEMBL:ENSP00000237014 Tax_Id=9606 Transthyretin precursor	TTR	15991	4
	IPI00032258	UniProt/Swiss-Prot:P01028|UniProt/TrEMBL:Q6U2F6;Q6U2E7;P78445;Q9UCE5;Q6U2F3;Q6U2H4;Q30211;Q6U2G1;Q6U2E5;Q6U2E0;Q6U2G0;Q6U2M5;Q6U2M2;Q6U2L9;Q6XMI6;Q96EG2;Q6U2E8;Q6U2F8;Q9UM89;Q14033;Q6U2I5;Q96SA7;Q6VC Complement C4 precursor	C4A	194247	6
	IPI00414083	REFSEQ_NP:NP_000041|UniProt/TrEMBL:Q8NFZ7;Q6LDL2|ENSEMBL:ENSP00000342903 Tax_Id=9606 argininosuccinate synthetase	ASS	55465	8
	IPI00329801	UniProt/Swiss-Prot:P08758|REFSEQ_NP:NP_001145|UniProt/TrEMBL:Q8WV69;Q6FI16|ENSEMBL:ENSP00000296511 Tax_Id=9606 Annexin A5	ANXA5	35840	6
	IPI00025023	UniProt/Swiss-Prot:P22079|REFSEQ_NP:NP_006142|UniProt/TrEMBL:Q7Z2Y6;Q9H3M1|ENSEMBL:ENSP00000262290 Tax_Id=9606 Lactoperoxidase precursor	LPO	81149	10
	IPI00011454	UniProt/Swiss-Prot:Q14697-2|REFSEQ_NP:NP_938149|ENSEMBL:ENSP00000278885;ENSP00000340466 Tax_Id=9606 Splice isoform 2 of Q14697 Neutral alpha-glucosidase AB precursor	GANAB	109825	7
	IPI00013895	UniProt/Swiss-Prot:P31949|REFSEQ_NP:NP_005611|ENSEMBL:ENSP00000271638 Tax_Id=9606 Calgizzarin	S100A11	11847	3
	IPI00383237	UniProt/Swiss-Prot:P14618-1|REFSEQ_NP:NP_002645|UniProt/TrEMBL:Q9UKK4;Q9UK31;Q9NYI7;Q8WUW7|ENSEMBL:ENSP00000334983 Tax_Id=9606 Splice isoform M2 of P14618 Pyruvate kinase, isozymes M1/M2	PKM2	58701	4
	IPI00023673	UniProt/Swiss-Prot:Q08380|REFSEQ_NP:NP_005558|ENSEMBL:ENSP00000262776 Tax_Id=9606 Galectin-3 binding protein precursor	LGALS3BP	66202	5
	IPI00217966	UniProt/Swiss-Prot:P00338|REFSEQ_NP:NP_005557|ENSEMBL:ENSP00000227157 Tax_Id=9606 lactate dehydrogenase A	LDHA	36950	6
	IPI00026119	UniProt/Swiss-Prot:P22314|REFSEQ_NP:NP_003325;NP_695012|UniProt/TrEMBL:Q712V1|ENSEMBL:ENSP00000340158;ENSP00000338413;ENSP00000253300 Tax_Id=9606 Ubiquitin-activating enzyme E1	UBE1	118858	8
	IPI00395757	UniProt/Swiss-Prot:P04075|REFSEQ_NP:NP_000025;NP_908930;NP_908932|ENSEMBL:ENSP00000320187;ENSP00000336927 Tax_Id=9606 Fructose-bisphosphate aldolase A	ALDOA	39720	4
	IPI00291866	UniProt/Swiss-Prot:P05155|REFSEQ_NP:NP_000053|UniProt/TrEMBL:Q16304;Q9UCF9;Q9UC49|ENSEMBL:ENSP00000278407 Tax_Id=9606 Plasma protease C1 inhibitor precursor	SERPING1	55347	6
	IPI00024067	UniProt/Swiss-Prot:Q00610-1|REFSEQ_NP:NP_004850|ENSEMBL:ENSP00000269122 Tax_Id=9606 clathrin heavy chain 1	CLTC	193260	7
	IPI00022733	UniProt/Swiss-Prot:P55058-1|REFSEQ_NP:NP_006218|ENSEMBL:ENSP00000216947 Tax_Id=9606 Splice isoform 1 of P55058 Phospholipid transfer protein precursor	PLTP	54933	4
	IPI00019591	UniProt/Swiss-Prot:P00751-1|REFSEQ_NP:NP_001701|ENSEMBL:ENSP00000299370 Tax_Id=9606 Splice isoform 1 of P00751 Complement factor B precursor	BF	86847	2
	IPI00216311	UniProt/Swiss-Prot:P15311|REFSEQ_NP:NP_003370|ENSEMBL:ENSP00000287435 Tax_Id=9606 Ezrin	VIL2	69339	4
	IPI00298994	REFSEQ_NP:NP_006280|UniProt/TrEMBL:Q9UPX3|ENSEMBL:ENSP00000316029 Talin 1	TLN1	272762	8
	IPI00026216	UniProt/Swiss-Prot:P55786|REFSEQ_NP:NP_006301|ENSEMBL:ENSP00000320324 Tax_Id=9606 Puromycin-sensitive aminopeptidase	NPEPPS	103895	4
	IPI00012011	UniProt/Swiss-Prot:P23528|REFSEQ_NP:NP_005498|ENSEMBL:ENSP00000309629 Tax_Id=9606 Cofilin, non-muscle isoform	CFL1	18719	4
	IPI00293276	UniProt/Swiss-Prot:P14174|REFSEQ_NP:NP_002406|UniProt/TrEMBL:Q6FHV0|ENSEMBL:ENSP00000215754 Tax_Id=9606 macrophage migration inhibitory factor (glycosylation-inhibiting factor)	MIF	12639	2
	IPI00295741	UniProt/Swiss-Prot:P07858|REFSEQ_NP:NP_001899;NP_680090;NP_680091;NP_680092;NP_680093|UniProt/TrEMBL:Q6LAF9;Q8TAC7|ENSEMBL:ENSP00000297314;ENSP00000314376;ENSP00000342070;ENSP00000339434;ENSP00000345 UniProt/Swiss-Prot:P07858	CTSB	38752	4
	IPI00215914	UniProt/Swiss-Prot:P84077|REFSEQ_NP:NP_001649|ENSEMBL:ENSP00000272102 Tax_Id=9606 ADP-ribosylation factor 1	ARF1	20741	3
	IPI00024915	UniProt/Swiss-Prot:P30044|REFSEQ_NP:NP_036226|ENSEMBL:ENSP00000265462 Tax_Id=9606 Peroxiredoxin 5, mitochondrial precursor	PRDX5	22298	4
	IPI00221225	UniProt/Swiss-Prot:P09525|REFSEQ_NP:NP_001144|UniProt/TrEMBL:Q6LES2;Q6MZI0|ENSEMBL:ENSP00000264446;ENSP00000344746 Tax_Id=9606 ANXA4 protein	ANXA4	36290	3
	IPI00006664	REFSEQ_NP:NP_066953|REFSEQ_XP:XP_371409|ENSEMBL:ENSP00000284889;ENSP00000335257 Tax_Id=9606 peptidylprolyl isomerase A isoform 1	PPIA1	18229	3
	IPI00010182	UniProt/Swiss-Prot:P07108-1|UniProt/TrEMBL:Q9UCI8 Tax_Id=9606 Splice isoform a 1 of P07108 Acyl-CoA-binding protein	DBI	9907	3
	IPI00024095	UniProt/Swiss-Prot:P12429|REFSEQ_NP:NP_005130|UniProt/TrEMBL:Q6LET2|ENSEMBL:ENSP00000264908 Tax_Id=9606 Annexin A3	ANXA3	36524	7
	IPI00025084	UniProt/Swiss-Prot:P04632|REFSEQ_NP:NP_001003962;NP_001740|ENSEMBL:ENSP00000246533 Tax_Id=9606 Calpain small subunit 1	CPNS1	28469	3
	IPI00216691	UniProt/Swiss-Prot:P07737|REFSEQ_NP:NP_005013|ENSEMBL:ENSP00000225655 Tax_Id=9606 profilin 1	PFN1	15216	4
	IPI00012540	UniProt/Swiss-Prot:O43490|REFSEQ_NP:NP_006008|UniProt/TrEMBL:Q6SV49;Q6SV50;Q6SV51;Q6SV52;Q6SV53;Q96EN6|ENSEMBL:ENSP00000265014 Tax_Id=9606 Prominin 1 precursor	PROM1	98395	5
	IPI00073772	UniProt/Swiss-Prot:P09467|REFSEQ_NP:NP_000498|UniProt/TrEMBL:Q96E46|ENSEMBL:ENSP00000253266 Tax_Id=9606 Fructose-1,6-bisphosphatase 1	FBP1	37218	6
	IPI00219953	UniProt/Swiss-Prot:P30085|REFSEQ_NP:NP_057392|ENSEMBL:ENSP00000294340 Tax_Id=9606 UMP-CMP kinase	UCK	26180	3
	IPI00027223	UniProt/Swiss-Prot:O75874|REFSEQ_NP:NP_005887|UniProt/TrEMBL:Q6P0A2;Q6FIA4;Q6FI37;Q7Z3V0|ENSEMBL:ENSP00000260985;ENSP00000345112 Tax_Id=9606 Isocitrate dehydrogenase [NADP] cytoplasmic	IDH1	46915	6
	IPI00019533	UniProt/Swiss-Prot:Q15782|REFSEQ_NP:NP_003991|UniProt/TrEMBL:Q96F97|ENSEMBL:ENSP00000234617 Tax_Id=9606 Chitinase 3-like protein 2 precursor	CHI3L2	43701	3
	IPI00246058	UniProt/Swiss-Prot:Q8WUM4|REFSEQ_NP:NP_037506|UniProt/TrEMBL:Q6NUS1|ENSEMBL:ENSP00000307387 Tax_Id=9606 Programmed cell death 6-interacting protein	PDCD6IP	96590	6
	IPI00295386	UniProt/Swiss-Prot:P16152|REFSEQ_NP:NP_001748|ENSEMBL:ENSP00000290349 Tax_Id=9606 carbonyl reductase 1	CBR1	30641	4
	IPI00029208	UniProt/Swiss-Prot:P60660-2 Tax_Id=9606 Splice isoform Smooth muscle of P60660 Myosin light polypeptide 6	MYL6	16990	5
	IPI00179330	UniProt/Swiss-Prot:P62979|REFSEQ_NP:NP_002945|UniProt/TrEMBL:Q8WYN9|ENSEMBL:ENSP00000272317 Tax_Id=9606 ubiquitin and ribosomal protein S27a precursor	RPS27A	18296	3
	IPI00010896	UniProt/Swiss-Prot:O00299|REFSEQ_NP:NP_001279|ENSEMBL:ENSP00000211475 Tax_Id=9606 chloride intracellular channel 1	CLIC1	27248	2
	IPI00219220	UniProt/Swiss-Prot:P17931|REFSEQ_NP:NP_002297|UniProt/TrEMBL:Q6IBA7|ENSEMBL:ENSP00000254301 Tax_Id=9606 LGALS3 protein	LGALS3	26193	2
	IPI00299729	UniProt/Swiss-Prot:P20061|REFSEQ_NP:NP_001053|ENSEMBL:ENSP00000257264 Tax_Id=9606 Transcobalamin I precursor	TCN1	48677	4
	IPI00220271	UniProt/Swiss-Prot:P14550|REFSEQ_NP:NP_006057;NP_697021|ENSEMBL:ENSP00000262749;ENSP00000312606 Tax_Id=9606 aldo-keto reductase family 1, member A1	AKR1A1	36892	4
	IPI00027341	UniProt/Swiss-Prot:P40121|REFSEQ_NP:NP_001738|ENSEMBL:ENSP00000263867 Tax_Id=9606 Macrophage capping protein	CAPG	38779	3
	IPI00028064	UniProt/Swiss-Prot:P08311|REFSEQ_NP:NP_001902|ENSEMBL:ENSP00000216336 Tax_Id=9606 Cathepsin G precursor	CTSG	29161	1
	IPI00033946	REFSEQ_NP:NP_005337|ENSEMBL:ENSP00000211738 Tax_Id=9606 heat shock 70kDa protein 1B	HSPA1B	70267	3
	IPI00293867	UniProt/Swiss-Prot:P30046|REFSEQ_NP:NP_001346|ENSEMBL:ENSP00000215770;ENSP00000341164;ENSP00000215773 Tax_Id=9606 D-dopachrome tautomerase	DDT	12818	5
	IPI00021716	UniProt/Swiss-Prot:P29401|REFSEQ_NP:NP_001055|UniProt/TrEMBL:Q96HH3;Q8TBA3;Q6MZE3;Q7Z791|ENSEMBL:ENSP00000296289 Tax_Id=9606 Transketolase	TKT	68519	2
	IPI00024519	REFSEQ_NP:NP_064524|UniProt/TrEMBL:Q9BUT1;Q6UWD3;Q9NRX8|ENSEMBL:ENSP00000296424;ENSP00000342421 Tax_Id=9606 Oxidoreductase UCPA		27049	2
	IPI00003799	REFSEQ_NP:NP_055135|UniProt/TrEMBL:Q9Y5Z4|ENSEMBL:ENSP00000058691 Tax_Id=9606 SOUL protein	SOUL	22861	3
	IPI00003590	REFSEQ_NP:NP_002817|UniProt/TrEMBL:Q8TDL6;O00391|ENSEMBL:ENSP00000337420 Tax_Id=9606 Quiescin	QSCN6	83324	2
	IPI00218343	UniProt/Swiss-Prot:Q9BQE3|REFSEQ_NP:NP_116093|ENSEMBL:ENSP00000309663;ENSP00000301072 Tax_Id=9606 Tubulin alpha-6 chain	TUBA6	53281	3
	IPI00026314	UniProt/Swiss-Prot:P06396|REFSEQ_NP:NP_000168|UniProt/TrEMBL:Q69YR8|ENSEMBL:ENSP00000277268 Tax_Id=9606 Gelsolin precursor, plasma	GSN	86043	5
	IPI00329538	UniProt/Swiss-Prot:Q16651|REFSEQ_NP:NP_002764|ENSEMBL:ENSP00000319730 Tax_Id=9606 Prostasin precursor	PRSS8	37093	3
	IPI00003817	UniProt/Swiss-Prot:P52566|REFSEQ_NP:NP_001166|ENSEMBL:ENSP00000228945 Tax_Id=9606 Rho GDP-dissociation inhibitor 2	ARHGDIB	23031	2
	IPI00001468	UniProt/Swiss-Prot:O95968|REFSEQ_NP:NP_006543|ENSEMBL:ENSP00000303070 Tax_Id=9606 Lipophilin A precursor	SCGB1D1	10234	6
	IPI00009296	UniProt/Swiss-Prot:Q9NZ08-1 Tax_Id=9606 Splice isoform 1 of Q9NZ08 Adipocyte-derived leucine aminopeptidase precursor	ART1	106350	2
	IPI00021828	UniProt/Swiss-Prot:P04080|REFSEQ_NP:NP_000091|ENSEMBL:ENSP00000291568 Tax_Id=9606 Cystatin B	CSTB	11190	3
	IPI00295857	UniProt/Swiss-Prot:P53621|REFSEQ_NP:NP_004362|UniProt/TrEMBL:Q8IXZ9|ENSEMBL:ENSP00000241704 Tax_Id=9606 Coatomer alpha subunit	COPA	139783	4
	IPI00031141	UniProt/Swiss-Prot:P08865|REFSEQ_NP:NP_002286|ENSEMBL:ENSP00000346067 Tax_Id=9606 40S ribosomal protein SA	LAMR1	32816	1
	IPI00009342	UniProt/Swiss-Prot:P46940|REFSEQ_NP:NP_003861|UniProt/TrEMBL:Q6P1N4;Q96PA3|ENSEMBL:ENSP00000268182 Tax_Id=9606 Ras GTPase-activating-like protein IQGAP1	IQGAP1	189761	3
	IPI00299639	REFSEQ_NP:NP_064587|UniProt/TrEMBL:Q8WUF0;Q9NQR4|ENSEMBL:ENSP00000265259 Tax_Id=9606 nitrilase family, member 2	NIT2	33594	2
	IPI00027409	UniProt/Swiss-Prot:P24158|REFSEQ_NP:NP_002768|UniProt/TrEMBL:Q6LBM7;Q6LBN2|ENSEMBL:ENSP00000234347 Tax_Id=9606 Myeloblastin precursor	PRTN3	28245	3
	IPI00163563	UniProt/Swiss-Prot:Q96S96|REFSEQ_NP:NP_659399|ENSEMBL:ENSP00000256404 Tax_Id=9606 PBP family protein precursor		25643	4
	IPI00185392	UniProt/Swiss-Prot:P13928 Annexin A8	ANXA8	37639	3
	IPI00219910	UniProt/Swiss-Prot:P30043|REFSEQ_NP:NP_000704|ENSEMBL:ENSP00000263368 Tax_Id=9606 Flavin reductase	BLVRB	22751	2
	IPI00220301	UniProt/Swiss-Prot:P30041|REFSEQ_NP:NP_004896|ENSEMBL:ENSP00000236251 Tax_Id=9606 peroxiredoxin 6	PRDX6	25133	7
	IPI00008530	UniProt/Swiss-Prot:P05388|REFSEQ_NP:NP_444505;NP_000993|ENSEMBL:ENSP00000339027 Tax_Id=9606 60S acidic ribosomal protein P0	RPLP0	34423	2
	IPI00000816	UniProt/Swiss-Prot:P62258|REFSEQ_NP:NP_006752|ENSEMBL:ENSP00000264335 Tax_Id=9606 14-3-3 protein epsilon	YWHAE	29326	3
	IPI00025447	UniProt/Swiss-Prot:P04720|REFSEQ_NP:NP_001393|UniProt/TrEMBL:Q96C29;Q96RE1;Q16577;Q8IUB0;Q6P082;Q96EB3;Q9H2I7;Q9NZS6;Q96CD8;Q6P4C9;Q8TBL1;Q6IPT9;Q6IPN6|ENSEMBL:ENSP00000310144;ENSP00000332874 elongation factor 1 alpha	EEF1A1	50451	3
	IPI00017340	UniProt/Swiss-Prot:P35237|REFSEQ_NP:NP_004559|ENSEMBL:ENSP00000325140 Tax_Id=9606 Placental thrombin inhibitor	SERPINB6	42904	3
	IPI00219622	UniProt/Swiss-Prot:P25787|REFSEQ_NP:NP_002778|UniProt/TrEMBL:Q6MZI6|ENSEMBL:ENSP00000223321 Tax_Id=9606 proteasome alpha 2 subunit	PSMA2	25996	3
	IPI00291922	UniProt/Swiss-Prot:P28066|REFSEQ_NP:NP_002781|ENSEMBL:ENSP00000271308 Tax_Id=9606 Proteasome subunit alpha type 5	PSMA5	26565	4
	IPI00020436	UniProt/Swiss-Prot:Q15907|REFSEQ_NP:NP_004209|UniProt/TrEMBL:Q6FI42;Q6FHR0|ENSEMBL:ENSP00000333547 Tax_Id=9606 Ras-related protein Rab-11B	RAB11B	24588	3
	IPI00290553	UniProt/Swiss-Prot:O75891|REFSEQ_NP:NP_036322|ENSEMBL:ENSP00000273450 Tax_Id=9606 10-formyltetrahydrofolate dehydrogenase	FTHFB	99493	3
	IPI00006114	UniProt/Swiss-Prot:P36955|REFSEQ_NP:NP_002606|ENSEMBL:ENSP00000254722 Tax_Id=9606 Pigment epithelium-derived factor precursor	SERPINF1	46484	2
	IPI00010951	UniProt/Swiss-Prot:P58107|REFSEQ_NP:NP_112598 Tax_Id=9606 Epiplakin	EPPK1	555149	3
	IPI00031169	UniProt/Swiss-Prot:P61019|REFSEQ_NP:NP_002856|UniProt/TrEMBL:O75546|ENSEMBL:ENSP00000262646 Tax_Id=9606 Ras-related protein Rab-2A	RAB2	23702	1
	IPI00298547	REFSEQ_NP:NP_009193|UniProt/TrEMBL:Q99497;Q7LFU2;Q6DR95|ENSEMBL:ENSP00000234912;ENSP00000340278 Tax_Id=9606 DJ-1 protein	PARK7	20050	4
	IPI00024175	UniProt/Swiss-Prot:O14818-1|REFSEQ_NP:NP_002783|ENSEMBL:ENSP00000217153 Tax_Id=9606 Splice isoform 1 of O14818 Proteasome subunit alpha type 7	PSMA7	28041	2
	IPI00024282	UniProt/Swiss-Prot:Q92930|REFSEQ_NP:NP_057614|ENSEMBL:ENSP00000312734 Tax_Id=9606 Ras-related protein Rab-8B	RAB8B	23740	3
	IPI00010414	UniProt/Swiss-Prot:O00151|REFSEQ_NP:NP_066272|ENSEMBL:ENSP00000265995 Tax_Id=9606 PDZ and LIM domain protein 1	PDLIM1	36505	2
	IPI00291175	UniProt/Swiss-Prot:P18206-2|REFSEQ_NP:NP_003364|ENSEMBL:ENSP00000277829 Tax_Id=9606 vinculin isoform VCL	VCL	117220	3
	IPI00218108	UniProt/Swiss-Prot:Q9UN36-2|REFSEQ_NP:NP_963294;NP_057334;NP_963832;NP_963835|ENSEMBL:ENSP00000344620 Tax_Id=9606 Splice isoform 2 of Q9UN36 NDRG2 protein	NDRG2	39607	2
	IPI00028911	UniProt/Swiss-Prot:Q14118|REFSEQ_NP:NP_004384|UniProt/TrEMBL:Q969J9|ENSEMBL:ENSP00000312435 Tax_Id=9606 Dystroglycan precursor	DAG1	97862	3
	IPI00027509	UniProt/Swiss-Prot:P14780|REFSEQ_NP:NP_004985|UniProt/TrEMBL:Q9Y354;Q9UCJ9|ENSEMBL:ENSP00000216953 Tax_Id=9606 92 kDa type IV collagenase precursor	MMP9	79461	3
	IPI00106687	UniProt/Swiss-Prot:Q9BS40|REFSEQ_NP:NP_064554|ENSEMBL:ENSP00000264265 Tax_Id=9606 Latexin	LXN	25867	3
	IPI00218782	UniProt/Swiss-Prot:P47756-2|REFSEQ_NP:NP_004921|ENSEMBL:ENSP00000264203 Tax_Id=9606 F-actin capping protein beta subunit	CAPZB	30952	2
	IPI00022429	UniProt/Swiss-Prot:P02763|REFSEQ_NP:NP_000598|ENSEMBL:ENSP00000259396 Tax_Id=9606 Alpha-1-acid glycoprotein 1 precursor	ORM1	23725	3
	IPI00100160	REFSEQ_NP:NP_060918|UniProt/TrEMBL:Q9H0G2;Q9P0H7|ENSEMBL:ENSP00000299218 Tax_Id=9606 Hypothetical protein DKFZp434G0222 (SIMILAR to TIP120 protein)		137999	2
	IPI00032215	UniProt/Swiss-Prot:P01011|REFSEQ_NP:NP_001076|UniProt/TrEMBL:Q8N177;Q6LBY8;Q96DW8;Q9UNU9;Q6LDT7|ENSEMBL:ENSP00000261981 Tax_Id=9606 Alpha-1-antichymotrypsin precursor	SERPINA3	48861	2
	IPI00385244	UniProt/Swiss-Prot:P18669|REFSEQ_NP:NP_002620|REFSEQ_XP:XP_012219|ENSEMBL:ENSP00000306191;ENSP00000314632 Tax_Id=9606 Phosphoglycerate mutase 1	PGAM1	28769	4
	IPI00010105	UniProt/Swiss-Prot:P56537|REFSEQ_NP:NP_002203;NP_852133|UniProt/TrEMBL:Q96TD5|ENSEMBL:ENSP00000246231;ENSP00000340379;ENSP00000341323 Tax_Id=9606 Eukaryotic translation initiation factor 6	ITGB4BP	27095	1
	IPI00010471	UniProt/Swiss-Prot:P13796|REFSEQ_NP:NP_002289|UniProt/TrEMBL:Q9NTI9|ENSEMBL:ENSP00000315757 Tax_Id=9606 L-plastin	LCP1	70815	1
	IPI00107764	REFSEQ_NP:NP_570924|ENSEMBL:ENSP00000269907 Tax_Id=9606 protein tyrosine phosphatase, receptor type, sigma isoform 2 precursor	PTPRS	213602	2
	IPI00328516	UniProt/Swiss-Prot:Q9UL46|UniProt/TrEMBL:Q6FHK9 Tax_Id=9606 Proteasome activator complex subunit 2	PSME2	27515	1
	IPI00027547	UniProt/Swiss-Prot:P81605|REFSEQ_NP:NP_444513|ENSEMBL:ENSP00000293371 Tax_Id=9606 Dermcidin precursor	DCD	11391	2
	IPI00005159	UniProt/Swiss-Prot:P61160|REFSEQ_NP:NP_005713|UniProt/TrEMBL:Q8IY98|ENSEMBL:ENSP00000260641 Tax_Id=9606 Actin-like protein 2	ACTR2	45017	3
	IPI00032293	UniProt/Swiss-Prot:P01034|REFSEQ_NP:NP_000090|ENSEMBL:ENSP00000217421 Tax_Id=9606 Cystatin C precursor	CST3	16017	2
	IPI00021263	UniProt/Swiss-Prot:P63104|REFSEQ_NP:NP_003397;NP_663723|ENSEMBL:ENSP00000309503;ENSP00000297569;ENSP00000339945 Tax_Id=9606 14-3-3 protein zeta/delta	YWHAZ	27899	4
	IPI00045536	UniProt/TrEMBL:Q96S93|ENSEMBL:ENSP00000324821 Tax_Id=9606 Hypothetical protein SB139		41822	2
	IPI00013183	UniProt/Swiss-Prot:P41226|REFSEQ_NP:NP_003326|UniProt/TrEMBL:Q9BRB2|ENSEMBL:ENSP00000333266;ENSP00000343132 Tax_Id=9606 Ubiquitin-activating enzyme E1-like	UBE1L	112593	1
	IPI00027463	UniProt/Swiss-Prot:P06703|REFSEQ_NP:NP_055439|ENSEMBL:ENSP00000292162;ENSP00000341366 Tax_Id=9606 Calcyclin	S100A6	10230	3
	IPI00002236	UniProt/Swiss-Prot:Q08431|REFSEQ_NP:NP_005919|UniProt/TrEMBL:Q7Z3D2|ENSEMBL:ENSP00000268150 Tax_Id=9606 Lactadherin precursor	MFGE8	43894	4
	IPI00001639	UniProt/Swiss-Prot:Q14974|REFSEQ_NP:NP_002256|ENSEMBL:ENSP00000290158 Tax_Id=9606 Importin beta-1 subunit	KPNB1	98420	1
	IPI00103552	UniProt/TrEMBL:Q8WXI7 Tax_Id=9606 Ovarian cancer related tumor marker CA125	CA125	2359682	2
	IPI00013382	UniProt/Swiss-Prot:P09228|REFSEQ_NP:NP_001313|ENSEMBL:ENSP00000307540 Tax_Id=9606 Cystatin SA precursor	CST2	16719	1
	IPI00032304	UniProt/Swiss-Prot:Q14651|REFSEQ_NP:NP_002661|UniProt/TrEMBL:Q8NEG6|ENSEMBL:ENSP00000336831 Tax_Id=9606 I-plastin	PLS1	70707	2
	IPI00022431	UniProt/Swiss-Prot:P02765|REFSEQ_NP:NP_001613|ENSEMBL:ENSP00000273784 Tax_Id=9606 Alpha-2-HS-glycoprotein precursor	AHSG	40098	2
	IPI00221224	UniProt/Swiss-Prot:P15144|REFSEQ_NP:NP_001141|UniProt/TrEMBL:Q71E46;Q8IVL7;Q9UCE0|ENSEMBL:ENSP00000300060 Tax_Id=9606 membrane alanine aminopeptidase precursor	ANPEP	109842	5
	IPI00010130	UniProt/Swiss-Prot:P15104|REFSEQ_NP:NP_002056|UniProt/TrEMBL:Q9NSP3;Q7Z3W4;Q8IZ17|ENSEMBL:ENSP00000307900;ENSP00000344958 Tax_Id=9606 Glutamine synthetase	GLUL	42665	1
	IPI00010402	UniProt/Swiss-Prot:Q9H299|REFSEQ_NP:NP_112576|UniProt/TrEMBL:Q86Z22|ENSEMBL:ENSP00000270792 Tax_Id=9606 SH3 domain-binding glutamic acid-rich-like protein 3	SH3BGRL3	10488	2
	IPI00216057	UniProt/Swiss-Prot:Q00796|REFSEQ_NP:NP_003095|ENSEMBL:ENSP00000267814 Tax_Id=9606 sorbitol dehydrogenase	SORD	38914	4
	IPI00007263	UniProt/Swiss-Prot:P59998|REFSEQ_NP:NP_005709|UniProt/TrEMBL:Q96QJ3|ENSEMBL:ENSP00000287613 Tax_Id=9606 ARP2/3 complex 20 kDa subunit	ARPC4	19768	1
	IPI00022937	UniProt/Swiss-Prot:P12259|UniProt/TrEMBL:Q8TD21;Q8WWQ6;Q8WWQ7;Q9HB27;Q8IUL1;Q9P1A8;Q15430 Tax_Id=9606 Coagulation factor V precursor	F5	252684	2
	IPI00007752	UniProt/Swiss-Prot:P05217|REFSEQ_NP:NP_006079|UniProt/TrEMBL:Q96HX0;Q9BUU9;Q8IWR2;Q8N6N5;Q6FGZ8;Q8IWP6;Q8IZ29|ENSEMBL:ENSP00000341289 Tax_Id=9606 Tubulin beta-2 chain	TUBB2	50255	3
	IPI00030154	UniProt/Swiss-Prot:Q06323|REFSEQ_NP:NP_006254|UniProt/TrEMBL:Q6FHU3|ENSEMBL:ENSP00000258800 Tax_Id=9606 Proteasome activator complex subunit 1	PSME1	28876	3
	IPI00063827	UniProt/Swiss-Prot:Q96IU4-1|REFSEQ_NP:NP_116139|ENSEMBL:ENSP00000318248 Tax_Id=9606 Splice isoform 1 of Q96IU4 CCG1-interacting factor B	C1IB	22446	2
	IPI00005969	UniProt/Swiss-Prot:P52907|REFSEQ_NP:NP_006126|ENSEMBL:ENSP00000263168 Tax_Id=9606 F-actin capping protein alpha-1 subunit	CAPZA1	33073	3
	IPI00029623	UniProt/Swiss-Prot:P60900|REFSEQ_NP:NP_002782|UniProt/TrEMBL:Q9BZ93|ENSEMBL:ENSP00000261479 Tax_Id=9606 Proteasome subunit alpha type 6	PSMA6	27838	2
	IPI00022752	UniProt/Swiss-Prot:P55064|REFSEQ_NP:NP_001642|ENSEMBL:ENSP00000293599 Tax_Id=9606 Aquaporin 5	AQP5	28445	1
	IPI00024129	UniProt/Swiss-Prot:P45877|REFSEQ_NP:NP_000934|ENSEMBL:ENSP00000303057 Tax_Id=9606 Peptidyl-prolyl cis-trans isomerase C	PPIC	22863	1
	IPI00219677	UniProt/Swiss-Prot:Q9Y315|REFSEQ_NP:NP_057038|UniProt/TrEMBL:Q6PHW2|ENSEMBL:ENSP00000025429 Tax_Id=9606 CGI-26 protein	CGI-26	37240	1
	IPI00292858	UniProt/Swiss-Prot:P19971|REFSEQ_NP:NP_001944|ENSEMBL:ENSP00000252029 Tax_Id=9606 Thymidine phosphorylase precursor	SCO2	50349	1
	IPI00169280	UniProt/Swiss-Prot:Q8NHP1 Tax_Id=9606 Aflatoxin B1 aldehyde reductase member 4	AR74	36028	1
	IPI00178316	REFSEQ_NP:NP_612154|UniProt/TrEMBL:Q9NY75|ENSEMBL:ENSP00000338109 Tax_Id=9606 MUC4/X apomucin	MUC4	127727	1
	IPI00022391	UniProt/Swiss-Prot:P02743|REFSEQ_NP:NP_001630|UniProt/TrEMBL:Q6NSF7|ENSEMBL:ENSP00000255040 Tax_Id=9606 Serum amyloid P-component precursor	APCS	25485	1
	IPI00029260	UniProt/Swiss-Prot:P08571|REFSEQ_NP:NP_000582|ENSEMBL:ENSP00000304236 Tax_Id=9606 Monocyte differentiation antigen CD14 precursor	CD14	40678	2
	IPI00016786	UniProt/Swiss-Prot:P60953-2|REFSEQ_NP:NP_001782|UniProt/TrEMBL:Q9UJM0;Q9UJM1|ENSEMBL:ENSP00000337669 Tax_Id=9606 Splice isoform 2 of P60953 Cell division control protein 42 homolog	CDC42	21587	2
	IPI00163328	UniProt/Swiss-Prot:P06737 Glycogen phosphorilase, liver form		97545	3
	IPI00289334	UniProt/Swiss-Prot:O75369-1|REFSEQ_NP:NP_001448|UniProt/TrEMBL:Q8WXT3;Q6MZJ1|ENSEMBL:ENSP00000295956 Tax_Id=9606 Splice isoform 1 of O75369 Filamin B	FLNB	280188	1
	IPI00021926	UniProt/Swiss-Prot:P62333|REFSEQ_NP:NP_002797|ENSEMBL:ENSP00000216407 Tax_Id=9606 26S protease regulatory subunit S10B	PSMC6	44430	1
	IPI00029997	UniProt/Swiss-Prot:O95336|REFSEQ_NP:NP_036220|ENSEMBL:ENSP00000252603 Tax_Id=9606 6-phosphogluconolactonase	PGLS	27815	3
	IPI00013890	UniProt/Swiss-Prot:P31947|REFSEQ_NP:NP_006133|UniProt/TrEMBL:Q6FH51|ENSEMBL:ENSP00000340989 Tax_Id=9606 14-3-3 protein sigma	SFN	27871	1
	IPI00216318	UniProt/Swiss-Prot:P31946|REFSEQ_NP:NP_003395;NP_647539|ENSEMBL:ENSP00000217069;ENSP00000300161 Tax_Id=9606 tyrosine 3-monooxygenase/tryptophan 5-monooxygenase activation protein, beta polypeptide	YWHAB	28179	2
	IPI00000045	UniProt/Swiss-Prot:P18510-1|REFSEQ_NP:NP_776214 Tax_Id=9606 Splice isoform 1 of P18510 Interleukin-1 receptor antagonist protein precursor	IL1X	20384	3
	IPI00004656	UniProt/Swiss-Prot:P61769|REFSEQ_NP:NP_004039|UniProt/TrEMBL:Q9UM88;Q9UCK0;Q9UD48;Q6IAT8|ENSEMBL:ENSP00000299918;ENSP00000340858 Tax_Id=9606 Beta-2-microglobulin precursor	B2M	13820	3
	IPI00411463	UniProt/Swiss-Prot:P52565 Rho GDP-dissociation inhibitor 1	ARHGDIA	23407	4
	IPI00218192	UniProt/Swiss-Prot:Q14624-2|ENSEMBL:ENSP00000340520 Tax_Id=9606 Splice isoform 2 of Q14624 Inter-alpha-trypsin inhibitor heavy chain H4 precursor	ITIH4	101521	3
	IPI00018146	UniProt/Swiss-Prot:P27348|REFSEQ_NP:NP_006817|UniProt/TrEMBL:Q9UP48|ENSEMBL:ENSP00000238081 Tax_Id=9606 14-3-3 protein tau	YWHAQ	28032	1
	IPI00412955	UniProt/Swiss-Prot:Q14204|UniProt/TrEMBL:Q92862;Q9NRC3;Q8WU28|ENSEMBL:ENSP00000340025 Tax_Id=9606 Dynein heavy chain, cytosolic	DNCH1	534768	3
	IPI00016610	UniProt/Swiss-Prot:Q15365|REFSEQ_NP:NP_006187|ENSEMBL:ENSP00000305556 Tax_Id=9606 Poly(rC)-binding protein 1	PCBP1	37987	2
	IPI00025491	UniProt/Swiss-Prot:P60842|REFSEQ_NP:NP_001407|UniProt/TrEMBL:Q9NZR9|ENSEMBL:ENSP00000293831 Tax_Id=9606 Eukaryotic initiation factor 4A-I	EIF4A1	46353	2
	IPI00183508	UniProt/Swiss-Prot:Q12792-2|REFSEQ_NP:NP_002813|UniProt/TrEMBL:Q6FHJ1;Q6NUK9;Q6FHL6|ENSEMBL:ENSP00000321058 Tax_Id=9606 twinfilin isoform 1	PTK9	44119	2
	IPI00021426	UniProt/Swiss-Prot:P10586|REFSEQ_NP:NP_002831|ENSEMBL:ENSP00000302753 Tax_Id=9606 LAR protein precursor	PTPRF	212908	1
	IPI00376005	UniProt/Swiss-Prot:P10159|UniProt/TrEMBL:Q7Z4L1|ENSEMBL:ENSP00000336702 Tax_Id=9606 Eukaryotic initiation factor 5A isoform I variant A	EIF5A	20442	1
	IPI00021237	REFSEQ_NP:NP_671713;NP_004872|UniProt/TrEMBL:Q9BWB8|ENSEMBL:ENSP00000238721;ENSP00000337834 Tax_Id=9606 Tumor protein p53 inducible protein 3	TP53I3	35685	1
	IPI00005531	UniProt/Swiss-Prot:Q9UH17-1|REFSEQ_NP:NP_004891|ENSEMBL:ENSP00000327459 Tax_Id=9606 Splice isoform 1 of Q9UH17 Probable DNA dC-&gt;dU editing enzyme APOBEC-3B	APOBEC3B	46749	2
	IPI00003348	UniProt/Swiss-Prot:P62879|REFSEQ_NP:NP_005264|ENSEMBL:ENSP00000305260 Tax_Id=9606 Guanine nucleotide-binding protein G(I)/G(S)/G(T) beta subunit 2	GNB2	38048	1
	IPI00328239	UniProt/Swiss-Prot:O14579|REFSEQ_NP:NP_009194|ENSEMBL:ENSP00000262812 Tax_Id=9606 Coatomer epsilon subunit	COPE	34557	1
	IPI00007797	UniProt/Swiss-Prot:Q01469|REFSEQ_NP:NP_001435|ENSEMBL:ENSP00000300149;ENSP00000297258 Tax_Id=9606 Fatty acid-binding protein, epidermal	FABP5	15497	3
	IPI00010314	UniProt/Swiss-Prot:P13716|REFSEQ_NP:NP_000022|ENSEMBL:ENSP00000277315 Tax_Id=9606 delta-aminolevulinic acid dehydratase isoform b	ALAD	37718	1
	IPI00026268	UniProt/Swiss-Prot:P62873|REFSEQ_NP:NP_002065|UniProt/TrEMBL:Q71UM7;Q71UM6;Q76P95|ENSEMBL:ENSP00000263750 Tax_Id=9606 Guanine nucleotide-binding protein G(I)/G(S)/G(T) beta subunit 1	GNB1	38151	1
	IPI00033600	REFSEQ_NP:NP_002703|UniProt/TrEMBL:Q15435;Q9UQE5|ENSEMBL:ENSP00000234038 Tax_Id=9606 Yeast sds22 homolog	SDS22	41653	2
	IPI00062266	REFSEQ_NP:NP_612364|UniProt/TrEMBL:Q96AC3;Q96FV2|ENSEMBL:ENSP00000290216 Tax_Id=9606 Secernin 2	SCRN2	46991	1
	IPI00296099	UniProt/Swiss-Prot:P07996|REFSEQ_NP:NP_003237|UniProt/TrEMBL:Q7KYY3|ENSEMBL:ENSP00000260356 Tax_Id=9606 Thrombospondin 1 precursor	THBS1	133321	2
	IPI00219446	UniProt/Swiss-Prot:P30086|REFSEQ_NP:NP_002558|ENSEMBL:ENSP00000261313 Tax_Id=9606 prostatic binding protein	PBP	21158	3
	IPI00216644	UniProt/Swiss-Prot:P08263|REFSEQ_NP:NP_665683|ENSEMBL:ENSP00000335620 Tax_Id=9606 glutathione S-transferase A1	GSTA1	25672	3
	IPI00219465	UniProt/Swiss-Prot:P20062|REFSEQ_NP:NP_000346|ENSEMBL:ENSP00000215838 Tax_Id=9606 Transcobalamin II precursor	TCN2	47876	1
	IPI00007808	REFSEQ_NP:NP_057289|UniProt/TrEMBL:Q9UL22|ENSEMBL:ENSP00000274071 Tax_Id=9606 Secretory growth factor-like protein fallotein		39860	1
	IPI00234368	UniProt/Swiss-Prot:P55263-2|REFSEQ_NP:NP_001114|ENSEMBL:ENSP00000323017 Tax_Id=9606 Splice isoform Short of P55263 Adenosine kinase	ADK	39078	1
	IPI00000105	UniProt/Swiss-Prot:Q14764|REFSEQ_NP:NP_005106;NP_059447|ENSEMBL:ENSP00000344159;ENSP00000263021 Tax_Id=9606 Major vault protein	MVP	99551	2
	IPI00023048	REFSEQ_NP:NP_001951|ENSEMBL:ENSP00000220971 Tax_Id=9606 eukaryotic translation elongation factor 1 delta isoform 2	EEF1D	31217	1
	IPI00219358	UniProt/Swiss-Prot:P34949|REFSEQ_NP:NP_002426|UniProt/TrEMBL:Q8NHZ6|ENSEMBL:ENSP00000318318;ENSP00000318192 Tax_Id=9606 mannose-6- phosphate isomerase	MPI	47196	1
	IPI00013698	UniProt/Swiss-Prot:Q13510|REFSEQ_NP:NP_808592|ENSEMBL:ENSP00000262097 Tax_Id=9606 Acid ceramidase precursor	ASAH1	45077	2
	IPI00026199	UniProt/Swiss-Prot:P22352|REFSEQ_NP:NP_002075|UniProt/TrEMBL:Q6NXQ3|ENSEMBL:ENSP00000346102 Tax_Id=9606 Plasma glutathione peroxidase precursor	GPX3	25774	3
	IPI00007671	UniProt/Swiss-Prot:P21217|REFSEQ_NP:NP_000140|UniProt/TrEMBL:Q9P1W6|ENSEMBL:ENSP00000305603 Tax_Id=9606 Galactoside 3(4)-L-fucosyltransferase	FUT3	42489	1
	IPI00299608	UniProt/Swiss-Prot:Q99460-1|REFSEQ_NP:NP_002798|ENSEMBL:ENSP00000309474 Tax_Id=9606 Splice isoform 1 of Q99460 26S proteasome non-ATPase regulatory subunit 1	PSMD1	109445	1
	IPI00007926	REFSEQ_NP:NP_006434|UniProt/TrEMBL:O43598|ENSEMBL:ENSP00000230431 Tax_Id=9606 RCL	RP3-330M21.3	19211	1
	IPI00171199	UniProt/Swiss-Prot:P25788-2|REFSEQ_NP:NP_687033|UniProt/TrEMBL:Q86U83 Tax_Id=9606 Proteasome (Prosome, macropain) subunit, alpha type, 3	PSMA3	27858	1
	IPI00387176	UniProt/Swiss-Prot:P08670 Vimentin	VIM	47516	1
	IPI00034319	REFSEQ_NP:NP_057005|UniProt/TrEMBL:Q9NYQ9;O60888|ENSEMBL:ENSP00000230276 Tax_Id=9606 Divalent cation tolerant protein CUTA		16936	1
	IPI00012069	UniProt/Swiss-Prot:P15559|REFSEQ_NP:NP_000894|UniProt/TrEMBL:Q86UK1|ENSEMBL:ENSP00000319788 Tax_Id=9606 NAD(P)H dehydrogenase [quinone] 1	NQO1	30905	1
	IPI00216319	UniProt/Swiss-Prot:Q04917|REFSEQ_NP:NP_003396|UniProt/TrEMBL:Q9H4N8|ENSEMBL:ENSP00000248975 Tax_Id=9606 tyrosine 3/tryptophan 5 -monooxygenase activation protein, eta polypeptide	YWHAH	28372	2
	IPI00025846	UniProt/Swiss-Prot:Q02487-1|REFSEQ_NP:NP_077740|ENSEMBL:ENSP00000280904 Tax_Id=9606 Splice isoform 2A of Q02487 Desmocollin 2A/2B precursor	DSC2	101324	1
	IPI00219718	UniProt/Swiss-Prot:P09455|REFSEQ_NP:NP_002890|ENSEMBL:ENSP00000232219 Tax_Id=9606 retinol binding protein 1, cellular	RBP1	16011	1
	IPI00029772	UniProt/Swiss-Prot:Q12882|REFSEQ_NP:NP_000101|ENSEMBL:ENSP00000271131 Tax_Id=9606 Dihydropyrimidine dehydrogenase [NADP+] precursor	DPYD	113355	1
	IPI00027769	UniProt/Swiss-Prot:P08246|REFSEQ_NP:NP_001963|UniProt/TrEMBL:Q6LDP5|ENSEMBL:ENSP00000263621 Tax_Id=9606 Leukocyte elastase precursor	ELA2	29127	2
	IPI00022314	UniProt/Swiss-Prot:P04179|REFSEQ_NP:NP_000627|UniProt/TrEMBL:Q7Z7M5;Q7Z7M4;Q7Z7M6;Q7Z7M7|ENSEMBL:ENSP00000337127 Tax_Id=9606 Superoxide dismutase [Mn], mitochondrial precursor	SOD2	24878	1
	IPI00008527	UniProt/Swiss-Prot:P05386|REFSEQ_NP:NP_000994|UniProt/TrEMBL:Q7Z612;Q6ICQ4;Q6FG99|ENSEMBL:ENSP00000346037 Tax_Id=9606 60S acidic ribosomal protein P1	RPLP1	11621	1
	IPI00022246	UniProt/Swiss-Prot:P20160|REFSEQ_NP:NP_001691|UniProt/TrEMBL:Q9UCM1;Q9UCT5|ENSEMBL:ENSP00000233997 Tax_Id=9606 Azurocidin precursor	AZU1	27325	1
	IPI00293975	UniProt/Swiss-Prot:P07203|REFSEQ_NP:NP_000572|UniProt/TrEMBL:Q6NSD4;Q9BW12|ENSEMBL:ENSP00000345291;ENSP00000346100 Tax_Id=9606 Glutathione peroxidase 1, isoform 1	GPX1	22369	1
	IPI00219477	UniProt/Swiss-Prot:Q8NES3-2|ENSEMBL:ENSP00000343095 Tax_Id=9606 Splice isoform 2 of Q8NES3 Beta-1,3-N-acetylglucosaminyltransferase lunatic fringe	LFNG	28646	1
	IPI00017526	UniProt/Swiss-Prot:P25815|REFSEQ_NP:NP_005971|ENSEMBL:ENSP00000296370 Tax_Id=9606 S-100P protein	S100P	10450	2
	IPI00218493	UniProt/Swiss-Prot:P00492|REFSEQ_NP:NP_000185|UniProt/TrEMBL:Q6LET3|ENSEMBL:ENSP00000298556 Tax_Id=9606 Hypoxanthine-guanine phosphoribosyltransferase	HPRT1	24661	1
	IPI00025427	UniProt/Swiss-Prot:P12724|REFSEQ_NP:NP_002926|ENSEMBL:ENSP00000302324 Tax_Id=9606 Eosinophil cationic protein precursor	RNASE3	18942	1
	IPI00021885	UniProt/Swiss-Prot:P02671-1|REFSEQ_NP:NP_000499|UniProt/TrEMBL:Q86Z09|ENSEMBL:ENSP00000306361 Tax_Id=9606 Splice isoform Alpha-E of P02671 Fibrinogen alpha/alpha-E chain precursor	FGA	95656	2
	IPI00026260	UniProt/Swiss-Prot:P22392|REFSEQ_NP:NP_002503|ENSEMBL:ENSP00000312446;ENSP00000225344 Tax_Id=9606 Nucleoside diphosphate kinase B	NME2	17401	1
	IPI00007117	UniProt/Swiss-Prot:P05120|REFSEQ_NP:NP_002566|UniProt/TrEMBL:Q6LDR6|ENSEMBL:ENSP00000299502 Tax_Id=9606 Plasminogen activator inhibitor-2 precursor	SERPINB2	46851	1
	IPI00026546	UniProt/Swiss-Prot:Q29459|REFSEQ_NP:NP_002563|ENSEMBL:ENSP00000304006 Tax_Id=9606 Platelet-activating factor acetylhydrolase IB beta subunit	PAFAH1B2	25724	1
	IPI00008554	UniProt/Swiss-Prot:P03950|REFSEQ_NP:NP_001136|UniProt/TrEMBL:Q6P5T2|ENSEMBL:ENSP00000336762 Tax_Id=9606 Angiogenin precursor	ANG	16882	1
	IPI00010338	UniProt/Swiss-Prot:P13726|REFSEQ_NP:NP_001984|UniProt/TrEMBL:Q8NCW7|REFSEQ_XP:XP_001322|ENSEMBL:ENSP00000334145 Tax_Id=9606 Tissue factor precursor	F3	33332	1
	IPI00163984	UniProt/Swiss-Prot:P22626-1 Splice isoform B1 of P22626 Heterogeneous nuclear ribonucleoproteins A2/B1	HNRPA2B1	28075	1
	IPI00061507	REFSEQ_NP:NP_054758|UniProt/TrEMBL:Q96EI3|ENSEMBL:ENSP00000331209;ENSP00000327370 Tax_Id=9606 PTD012 protein	PTD012	29929	1
	IPI00033022	UniProt/Swiss-Prot:P50570-1 Tax_Id=9606 Splice isoform 1 of P50570 Dynamin 2	DNM2	98345	2
	IPI00011284	UniProt/Swiss-Prot:P21964|REFSEQ_NP:NP_000745|UniProt/TrEMBL:Q9BWC7;Q7KZP0|ENSEMBL:ENSP00000207636 Tax_Id=9606 Catechol O-methyltransferase, membrane-bound form	COMT	30474	2
	IPI00009938	UniProt/Swiss-Prot:P13688-1|REFSEQ_NP:NP_001703|UniProt/TrEMBL:Q7KYP5;Q16170;Q9UQV9|ENSEMBL:ENSP00000253422;ENSP00000161559 Tax_Id=9606 Splice isoform A of P13688 Carcinoembryonic antigen-related cell adhesion molecule 1	CEACAM1	57981	1
	IPI00291005	UniProt/Swiss-Prot:P40925|REFSEQ_NP:NP_005908|ENSEMBL:ENSP00000343734 Tax_Id=9606 Malate dehydrogenase, cytoplasmic	MDH1	36500	2
	IPI00029468	UniProt/Swiss-Prot:P61163|REFSEQ_NP:NP_005727|ENSEMBL:ENSP00000260680 Tax_Id=9606 Alpha-centractin	ACTR1A	42701	1
	IPI00218896	UniProt/Swiss-Prot:P07327|REFSEQ_NP:NP_000658|ENSEMBL:ENSP00000209668 Tax_Id=9606 class I alcohol dehydrogenase, alpha subunit	ADH1A	40745	1
	IPI00219025	UniProt/Swiss-Prot:P35754|REFSEQ_NP:NP_002055|ENSEMBL:ENSP00000237858 Tax_Id=9606 glutaredoxin (thioltransferase)	GLRX	12053	1
	IPI00027235	UniProt/Swiss-Prot:O75882-1|REFSEQ_NP:NP_647537|UniProt/TrEMBL:Q9H1P8;Q9UC75|ENSEMBL:ENSP00000262919;ENSP00000318008 Tax_Id=9606 Splice isoform 1 of O75882 Attractin precursor	ATRN	163450	1
	IPI00029266	UniProt/Swiss-Prot:P62304|REFSEQ_NP:NP_003085|ENSEMBL:ENSP00000323219 Tax_Id=9606 Small nuclear ribonucleoprotein E	SNRPE	10854	1
	IPI00334649	REFSEQ_NP:NP_002221;NP_068831|UniProt/TrEMBL:Q15151;Q7L3S5;Q86W21|ENSEMBL:ENSP00000311113;ENSP00000308144 Tax_Id=9606 Plakoglobin		82434	1
	IPI00219217	UniProt/Swiss-Prot:P07195|REFSEQ_NP:NP_002291|ENSEMBL:ENSP00000229319;ENSP00000339470 Tax_Id=9606 lactate dehydrogenase B	LDHB	36900	1
	IPI00374551	REFSEQ_XP:XP_372161|ENSEMBL:ENSP00000330292 Tax_Id=9606 PREDICTED: similar to CDNA sequence BC004853		56549	1
	IPI00015842	UniProt/Swiss-Prot:Q15293|REFSEQ_NP:NP_002892|ENSEMBL:ENSP00000054950 Tax_Id=9606 Reticulocalbin 1 precursor	RCN1	38866	1
	IPI00011253	UniProt/Swiss-Prot:P23396|REFSEQ_NP:NP_000996|UniProt/TrEMBL:Q9NQS8;Q8NI95;Q6IPX9|ENSEMBL:ENSP00000278572 Tax_Id=9606 40S ribosomal protein S3	RPS3	26842	1
	IPI00014263	UniProt/Swiss-Prot:Q15056-1|REFSEQ_NP:NP_071496|UniProt/TrEMBL:Q75MT8;Q75MU1;Q75MU2|ENSEMBL:ENSP00000265753 Tax_Id=9606 Splice isoform Long of Q15056 Eukaryotic translation initiation factor 4H	WBSCR1	27425	1
	IPI00184851	UniProt/Swiss-Prot:Q9Y274|REFSEQ_NP:NP_006091|ENSEMBL:ENSP00000265261 Tax_Id=9606 Type 2 lactosamine alpha-2,3-sialyltransferase	SIAT10	38588	1
	IPI00304273	UniProt/Swiss-Prot:P06727|REFSEQ_NP:NP_000473|UniProt/TrEMBL:Q13784|ENSEMBL:ENSP00000227666 Tax_Id=9606 Apolipoprotein A-IV precursor	APOA4	45343	1
	IPI00000477	UniProt/TrEMBL:Q9BXV5|ENSEMBL:ENSP00000344671 Tax_Id=9606 PNAS-139		22952	2
	IPI00011876	UniProt/Swiss-Prot:Q13126|REFSEQ_NP:NP_002442|UniProt/TrEMBL:Q6FHT1;Q6FHP1|ENSEMBL:ENSP00000297736 Tax_Id=9606 S-methyl-5-thioadenosine phosphorylase	MTAP	31743	1
	IPI00026781	UniProt/Swiss-Prot:P49327 Tax_Id=9606 Fatty acid synthase	FASN	275553	1
	IPI00029739	UniProt/Swiss-Prot:P08603-1|REFSEQ_NP:NP_000177|UniProt/TrEMBL:Q14006;Q8N708|ENSEMBL:ENSP00000001567 Tax_Id=9606 Splice isoform 1 of P08603 Complement factor H precursor	CFH	143710	1
	IPI00009949	UniProt/Swiss-Prot:Q92530|REFSEQ_NP:NP_006805;NP_848693|ENSEMBL:ENSP00000327704;ENSP00000338039 Tax_Id=9606 Proteasome inhibitor PI31 subunit	PSMF1	29982	1
	IPI00218371	UniProt/Swiss-Prot:P21108|REFSEQ_NP:NP_787082|UniProt/TrEMBL:Q6P5P6|ENSEMBL:ENSP00000283289 Tax_Id=9606 phosphoribosyl pyrophosphate synthetase 1-like 1	PRPS1L1	35387	1
	IPI00018524	UniProt/Swiss-Prot:Q99878|REFSEQ_NP:NP_066544|ENSEMBL:ENSP00000328484 Tax_Id=9606 Histone H2A.e	HIST1H2AK	13797	1
	IPI00025419	UniProt/TrEMBL:Q9H1N5 Ribosomal protein S3a	RPS3A	28752	1
	IPI00002745	UniProt/Swiss-Prot:Q9UBR2|REFSEQ_NP:NP_001327|ENSEMBL:ENSP00000217131 Tax_Id=9606 Cathepsin Z precursor	CTSZ	34530	1
	IPI00217296	UniProt/Swiss-Prot:Q15257-3|ENSEMBL:ENSP00000341453 Tax_Id=9606 Splice isoform 3 of Q15257 Protein phosphatase 2A, regulatory subunit B'	PPP2R4	33745	1
	IPI00009629	UniProt/Swiss-Prot:Q11201|REFSEQ_NP:NP_775479;NP_003024|ENSEMBL:ENSP00000318445;ENSP00000220577;ENSP00000343953 Tax_Id=9606 CMP-N-acetylneuraminate-beta-galactosamide-alpha-2,3-sialyltransferase		39392	1
	IPI00218342	UniProt/Swiss-Prot:P11586|REFSEQ_NP:NP_005947|ENSEMBL:ENSP00000216605 Tax_Id=9606 methylenetetrahydrofolate dehydrogenase 1	MTHFD1	102152	1
	IPI00215889	UniProt/Swiss-Prot:O75841|REFSEQ_NP:NP_008883|UniProt/TrEMBL:Q96E69;Q6IAS0|ENSEMBL:ENSP00000264234 Tax_Id=9606 Uroplakin Ib	UPK1B	30319	1
	IPI00014361	UniProt/Swiss-Prot:Q13630|REFSEQ_NP:NP_003304|ENSEMBL:ENSP00000323092 Tax_Id=9606 GDP-L-fucose synthetase	TSTA3	36098	1
	IPI00218693	UniProt/Swiss-Prot:P07741|REFSEQ_NP:NP_000476|ENSEMBL:ENSP00000289589 Tax_Id=9606 Adenine phosphoribosyltransferase	APRT	19896	1
	IPI00011285	UniProt/Swiss-Prot:P07384|REFSEQ_NP:NP_005177|UniProt/TrEMBL:Q6DHV4|ENSEMBL:ENSP00000279247 Tax_Id=9606 Calpain 1, large [catalytic] subunit	CAPN1	82465	1
	IPI00009123	UniProt/Swiss-Prot:P80303|REFSEQ_NP:NP_005004|UniProt/TrEMBL:Q8NFT5|ENSEMBL:ENSP00000320168 Tax_Id=9606 Nucleobindin 2 precursor	NUCB2	50305	1
	IPI00185600	UniProt/Swiss-Prot:P50995 Annexin A11	ANXA11	55072	1
	IPI00000581	UniProt/Swiss-Prot:Q96FW1-1|REFSEQ_NP:NP_060140|ENSEMBL:ENSP00000301453 Tax_Id=9606 Splice isoform 1 of Q96FW1 Ubiquitin thiolesterase protein OTUB1	OTUB1	31894	1
	IPI00217223	UniProt/Swiss-Prot:P22234|REFSEQ_NP:NP_006443|ENSEMBL:ENSP00000264221 Tax_Id=9606 Multifunctional protein ADE2	PAICS	50389	1
	IPI00386879	P01876 - Secreted Immunoglobulin A	IGH1	54195	16
	IPI00304925	SWISS-PROT:P08107|TREMBL:Q9UQC1|REFSEQ_NP:NP_005337|H-INV:HIT000034281;HIT000030904;HIT000038434 Tax_Id=9606 Heat shock 70 kDa protein 1	HSPA1A	70294	18
	IPI00026663	SWISS-PROT:P47895|REFSEQ_NP:NP_000684|ENSEMBL:ENSP00000332256 Tax_Id=9606 Aldehyde dehydrogenase 1A3	ALDH6	56871	13
	IPI00003865	SWISS-PROT:P11142-1|TREMBL:Q96H53;Q9NZ87;Q96BE0;Q9NWW3;Q96IS6|REFSEQ_NP:NP_006588|ENSEMBL:ENSP00000227378|H-INV:HIT000038685;HIT000037498;HIT000033112;HIT000037619;HIT000002306;HIT000003046 Heat shock cognate 71 kDa protein (Heat shock 70 kDa protein 8)	HSPA8	71082	12
	IPI00218914	SWISS-PROT:P00352|TREMBL:Q5SYQ9;Q5SYQ8;Q5SYQ7|REFSEQ_NP:NP_000680|ENSEMBL:ENSP00000297785|H-INV:HIT000002593;HIT000030461;HIT000009915 Tax_Id=9606 Aldehyde dehydrogenase 1A1	ALDH1A1	56836	11
	IPI00007244	SWISS-PROT:P05164-1|TREMBL:Q9UCL7|REFSEQ_NP:NP_000241|ENSEMBL:ENSP00000225275 Tax_Id=9606 Splice Isoform 1 Of Myeloperoxidase precursor	MPO	84784	12
	IPI00465436	SWISS-PROT:P04040|TREMBL:Q9BWT9;Q9UC85;Q8TAK2|REFSEQ_NP:NP_001743|ENSEMBL:ENSP00000241052|H-INV:HIT000005408 Tax_Id=9606 Catalase	CAT	59924	6
	IPI00027497	SWISS-PROT:P06744|TREMBL:Q9BRD3|REFSEQ_NP:NP_000166|ENSEMBL:ENSP00000327074;ENSP00000348877|H-INV:HIT000032131 Tax_Id=9606 Glucose phosphate isomerase	GPI	63335	8
	IPI00419237	SWISS-PROT:P28838|TREMBL:Q6P0L6;Q6IAM6|REFSEQ_NP:NP_056991|ENSEMBL:ENSP00000226299|H-INV:HIT000005329 Tax_Id=9606 LAP3 protein	LAP3	56500	4
	IPI00219526	SWISS-PROT:P36871-1|TREMBL:Q86U74;Q9H1D2;Q6NW22|REFSEQ_NP:NP_002624|ENSEMBL:ENSP00000006941|H-INV:HIT000038719 Tax_Id=9606 Phosphoglucomutase	PGM1	69726	2
	IPI00216256	SWISS-PROT:O75083-2 Tax_Id=9606 Splice Isoform 2 Of WD-repeat protein 1	WDR1	58593	4
	IPI00398625	SWISS-PROT:Q86YZ3|TREMBL:Q5W8V9|REFSEQ_NP:NP_001009931|ENSEMBL:ENSP00000350138 Tax_Id=9606 Hornerin	HRNR	283140	2
	IPI00334775	TREMBL:Q9NTK6|ENSEMBL:ENSP00000329390|H-INV:HIT000025139 Tax_Id=9606 Heat shock protein HSP 90-beta		86248	2
	IPI00305719	TREMBL:Q96GX7|REFSEQ_NP:NP_003935|ENSEMBL:ENSP00000290533|H-INV:HIT000034168 Tax_Id=9606 Similar to Selenium-binding protein 1	SELENBP1	54535	3
	IPI00016862	SWISS-PROT:P00390|TREMBL:Q03504|REFSEQ_NP:NP_000628|ENSEMBL:ENSP00000221130 Tax_Id=9606 Glutathione reductase, mitochondrial precursor	GSR	56791	2
	IPI00012503	SWISS-PROT:P07602-1|TREMBL:O75905|REFSEQ_NP:NP_002769|ENSEMBL:ENSP00000353372|H-INV:HIT000031837;HIT000030459;HIT000033332 Tax_Id=9606 Splice Isoform 1 Of Proactivator polypeptide precursor	PSAP	59899	2
	IPI00027846	SWISS-PROT:P22894|REFSEQ_NP:NP_002415|ENSEMBL:ENSP00000236826 Tax_Id=9606 Neutrophil collagenase precursor	MMP8	53550	2
	IPI00032179	SWISS-PROT:P01008|TREMBL:Q7KZ97;Q9UE54|REFSEQ_NP:NP_000479|ENSEMBL:ENSP00000236260 Tax_Id=9606 Antithrombin III variant	SERPINC1	53114	1
	IPI00171411	SWISS-PROT:Q8NBJ4|TREMBL:Q5VZE3|REFSEQ_NP:NP_057632;NP_808800|ENSEMBL:ENSP00000257504|H-INV:HIT000030615;HIT000010989 Tax_Id=9606 Golgi membrane protein GP73	GOLPH2	49939	2
	IPI00003362	SWISS-PROT:P11021|TREMBL:Q9UK02|REFSEQ_NP:NP_005338|ENSEMBL:ENSP00000265959|H-INV:HIT000038771 Tax_Id=9606 78 kDa glucose-regulated protein precursor	HSPA5	72402	1
	IPI00008274	SWISS-PROT:Q01518|TREMBL:Q5T0S1;Q5T0R5;Q5T0R7;Q5T0R2;Q5T0R9;Q5T0R3;Q5T0S2;Q5T0R6;Q5T0R1;Q5T0R8;Q5T0R4|REFSEQ_NP:NP_006358|ENSEMBL:ENSP00000344832|H-INV:HIT000036430;HIT000021048 Adenylyl cyclase-associated protein 1	CAP1	52325	2
	IPI00015944	SWISS-PROT:O95834|TREMBL:Q8N5A2|REFSEQ_NP:NP_036287|ENSEMBL:ENSP00000245925|H-INV:HIT000024362;HIT000041640;HIT000009890 Tax_Id=9606 Echinoderm microtubule-associated protein-like 2	EML2	71902	2
	IPI00289758	SWISS-PROT:P17655|REFSEQ_NP:NP_001739|ENSEMBL:ENSP00000295006|H-INV:HIT000039201 Tax_Id=9606 Calpain 2, large [catalytic] subunit precursor	CAPN2	85108	1
	IPI00289499	SWISS-PROT:P31939|REFSEQ_NP:NP_004035|ENSEMBL:ENSP00000236959|H-INV:HIT000034046 Tax_Id=9606 Similar to Bifunctional purine biosynthesis protein PURH	ATIC	66346	1
	IPI00219077	SWISS-PROT:P09960-1|REFSEQ_NP:NP_000886|ENSEMBL:ENSP00000228740|H-INV:HIT000041586 Tax_Id=9606 Leukotriene A4 hydroLase	ALTA4H	69868	1
	IPI00298497	SWISS-PROT:P02675|REFSEQ_NP:NP_005132|ENSEMBL:ENSP00000306099 Tax_Id=9606 Fibrinogen beta chain precursor	FGB	56577	1
	IPI00022488	SWISS-PROT:P02790|TREMBL:Q9BS19|REFSEQ_NP:NP_000604|ENSEMBL:ENSP00000265983|H-INV:HIT000032438 Tax_Id=9606 Hemopexin precursor	HPX	52385	1

## Sheet: Orbitrap - Protein
	acc Num	Protein Name	Gene Symbol	MW	Number of Unique Peptides
	IPI00000045.1	SWISS-PROT:P18510-1|REFSEQ_NP:NP_776214 Tax_Id=9606 Splice Isoform 1 of Interleukin-1 receptor antagonist protein precursor	IL1X	20384	2
	IPI00000105.3	SWISS-PROT:Q14764|REFSEQ_NP:NP_005106;NP_059447|ENSEMBL:ENSP00000263021;ENSP00000349977|H-INV:HIT000037222 Tax_Id=9606 Major vault protein	MVP	99420	7
	IPI00000137.1	TREMBL:Q9UJJ9;Q6XYD7;Q96L13|REFSEQ_NP:NP_115909|ENSEMBL:ENSP00000204679|H-INV:HIT000036794 N-acetylglucosamine-1-phosphotransferase, gamma subunit	GNPTG	34351	3
	IPI00000816.1	SWISS-PROT:P62258|TREMBL:Q53XZ5|REFSEQ_NP:NP_006752|ENSEMBL:ENSP00000264335|H-INV:HIT000030416;HIT000029410 Tax_Id=9606 14-3-3 protein epsilon	YWHAE	29326	5
	IPI00000874.1	SWISS-PROT:Q06830|REFSEQ_NP:NP_002565;NP_859048;NP_859047|ENSEMBL:ENSP00000262746|H-INV:HIT000033022;HIT000039247 Tax_Id=9606 Peroxiredoxin 1	PRDX1	22324	5
	IPI00000875.5	SWISS-PROT:P26641|TREMBL:Q53YD7|REFSEQ_NP:NP_001395|ENSEMBL:ENSP00000331901|H-INV:HIT000029573;HIT000036406;HIT000039323;HIT000040479;HIT000032886;HIT000033551;HIT000032895;HIT000022134;HIT000017654;HIT000037343;HIT000041202;HIT000034626 Elongation factor 1-gamma	EEF1G	50298	6
	IPI00000877.1	SWISS-PROT:Q9Y4L1|TREMBL:Q6IN67;Q53H25;Q68D25;Q9BST8|REFSEQ_NP:NP_006380|ENSEMBL:ENSP00000278752|H-INV:HIT000032024 Tax_Id=9606 150 kDa oxygen-regulated protein precursor	HYOU1	111494	2
	IPI00001468.1	SWISS-PROT:O95968|REFSEQ_NP:NP_006543|ENSEMBL:ENSP00000303070 Tax_Id=9606 Lipophilin A precursor	SCGB1D1	10234	12
	IPI00001639.2	SWISS-PROT:Q14974|TREMBL:Q53XN2|REFSEQ_NP:NP_002256|ENSEMBL:ENSP00000290158|H-INV:HIT000031610 Tax_Id=9606 Importin beta-1 subunit	KPNB1	98420	3
	IPI00001890.5	SWISS-PROT:Q9Y678|TREMBL:Q8WUI6;Q54AC4|REFSEQ_NP:NP_057212|ENSEMBL:ENSP00000325002|H-INV:HIT000004198;HIT000008421;HIT000007995;HIT000001859 Tax_Id=9606 Coatomer gamma subunit	COPG	99064	4
	IPI00002134.3	SWISS-PROT:Q16401|REFSEQ_NP:NP_005038|ENSEMBL:ENSP00000210313|H-INV:HIT000042222;HIT000036727;HIT000010199 Tax_Id=9606 26S proteasome non-ATPase regulatory subunit 5	PSMD5	56428	2
	IPI00002236.3	SWISS-PROT:Q08431|TREMBL:Q53FU9;Q7Z3D2|REFSEQ_NP:NP_005919|ENSEMBL:ENSP00000268150|H-INV:HIT000020763 Tax_Id=9606 Lactadherin precursor	MFGE8	43894	4
	IPI00002324.3	TREMBL:Q9NZL9;Q567T7;Q6NYC7|REFSEQ_NP:NP_037415|ENSEMBL:ENSP00000325425|H-INV:HIT000025260 Tax_Id=9606 Methionine adenosyltransferase II, beta, isoform 1	MAT2B	37798	2
	IPI00002412.1	SWISS-PROT:P50897|TREMBL:Q6FGQ4|REFSEQ_NP:NP_000301|ENSEMBL:ENSP00000253546|H-INV:HIT000033785 Tax_Id=9606 Palmitoyl-protein thioesterase 1 precursor	PPT1	34627	2
	IPI00002460.2	SWISS-PROT:P20073-1 Tax_Id=9606 Splice Isoform 1 of Annexin A7	ANXA7	52991	3
	IPI00002519.1	SWISS-PROT:P34896-1|TREMBL:Q53ET7;Q96HY0|REFSEQ_NP:NP_004160|ENSEMBL:ENSP00000318868 Tax_Id=9606 Splice Isoform 1 of Serine hydroxymethyltransferase, cytosolic	SHMT1	53619	6
	IPI00002552.1	SWISS-PROT:Q9Y6Q5-1|REFSEQ_NP:NP_005489|H-INV:HIT000031537;HIT000031641 Tax_Id=9606 Splice Isoform 1 of Adaptor-related protein complex 1, mu 2 subunit	AP1M2	48192	3
	IPI00002966.1	SWISS-PROT:P34932|TREMBL:O14992;Q59GF8;Q7KYN0|REFSEQ_NP:NP_002145|ENSEMBL:ENSP00000302961 Tax_Id=9606 Heat shock 70 kDa protein 4	HSPA4	95096	8
	IPI00003176.1	SWISS-PROT:Q92743|TREMBL:Q8N5Y7|REFSEQ_NP:NP_002766|ENSEMBL:ENSP00000299020|H-INV:HIT000041238;HIT000017343 Tax_Id=9606 Serine protease HTRA1 precursor	HTRA1	52167	7
	IPI00003348.1	SWISS-PROT:P62879|TREMBL:Q6FHM2|REFSEQ_NP:NP_005264|ENSEMBL:ENSP00000305260|H-INV:HIT000035769;HIT000034777 Tax_Id=9606 Guanine nucleotide-binding protein G(I)/G(S)/G(T) beta subunit 2	GNB2	38048	3
	IPI00003590.1	TREMBL:O00391;Q5T2X6|REFSEQ_NP:NP_002817|ENSEMBL:ENSP00000337420 Tax_Id=9606 Quiescin Q6	QSCN6	83324	2
	IPI00003802.1	SWISS-PROT:Q16706|REFSEQ_NP:NP_002363|ENSEMBL:ENSP00000261483|H-INV:HIT000028398 Tax_Id=9606 Alpha-mannosidase II	MAN2A1	131686	5
	IPI00003818.1	SWISS-PROT:Q16719|TREMBL:Q9BVW3;Q53SY0;Q6I9T2;Q53SX6;Q53F63|REFSEQ_NP:NP_003928|ENSEMBL:ENSP00000264170|H-INV:HIT000029972 Tax_Id=9606 Kynureninase	KYNU	52831	7
	IPI00003865.1	SWISS-PROT:P11142-1|TREMBL:Q96H53;Q53GZ6;Q96BE0;Q9NZ87;Q9NWW3;Q96IS6|REFSEQ_NP:NP_006588|ENSEMBL:ENSP00000227378|H-INV:HIT000038685;HIT000037498;HIT000033112;HIT000037619;HIT000002306;HIT000003046 Tax_Id=9606 Splice Isoform 1 of Heat shock cognate 71 kDa	HSPA8	71082	4
	IPI00003881.3	SWISS-PROT:P52597|TREMBL:Q5T0N2;Q96AU2;Q8NI96|REFSEQ_NP:NP_004957|ENSEMBL:ENSP00000348345;ENSP00000338477|H-INV:HIT000003838;HIT000031821;HIT000037199;HIT000030409;HIT000037659 Tax_Id=9606 Heterogeneous nuclear ribonucleoprotein F	HNRPF	45985	2
	IPI00003923.1	SWISS-PROT:P11172-1|REFSEQ_NP:NP_000364|ENSEMBL:ENSP00000232607|H-INV:HIT000029555;HIT000033265 Tax_Id=9606 Splice Isoform 1 of Uridine 5'-monophosphate synthase	UMPS	52645	2
	IPI00004363.1	SWISS-PROT:Q9UEW8|TREMBL:Q53SL7;Q6E0B2;Q53SS1;Q53S90|REFSEQ_NP:NP_037365|ENSEMBL:ENSP00000348278 Tax_Id=9606 STE20/SPS1-related proline-alanine rich protein kinase	STK39	60118	2
	IPI00004656.1	SWISS-PROT:P61769|TREMBL:Q9UM88;Q540F8;Q6IAT8;Q9UCK0;Q9UD48|REFSEQ_NP:NP_004039|ENSEMBL:ENSP00000340858|H-INV:HIT000041620 Tax_Id=9606 Beta-2-microglobulin precursor	B2M	13820	3
	IPI00005159.2	SWISS-PROT:P61160|TREMBL:Q8IY98|REFSEQ_NP:NP_005713|ENSEMBL:ENSP00000260641|H-INV:HIT000036768 Tax_Id=9606 Actin-like protein 2	ACTR2	45017	6
	IPI00005160.2	SWISS-PROT:O15143|REFSEQ_NP:NP_005711|ENSEMBL:ENSP00000252725|H-INV:HIT000033294;HIT000030994 Tax_Id=9606 Actin-related protein 2/3 complex subunit 1B	ARPC1B	41591	2
	IPI00005161.3	SWISS-PROT:O15144|TREMBL:Q53R19|REFSEQ_NP:NP_690601;NP_005722|ENSEMBL:ENSP00000327137|H-INV:HIT000029757;HIT000017387 Tax_Id=9606 Actin-related protein 2/3 complex subunit 2	ARPC2	34426	5
	IPI00005401.3	SWISS-PROT:Q7Z7M9|TREMBL:Q68VJ5|REFSEQ_NP:NP_055383|ENSEMBL:ENSP00000259056 Tax_Id=9606 Polypeptide N-acetylgalactosaminyltransferase 5	GALNT5	107055	6
	IPI00005668.3	SWISS-PROT:P52895|TREMBL:Q5SR16|REFSEQ_NP:NP_001345;NP_995317|ENSEMBL:ENSP00000307205|H-INV:HIT000032994;HIT000016061 Tax_Id=9606 Similar to Aldo-keto reductase family 1 member C2	AKR1C2	37508	2
	IPI00005719.1	SWISS-PROT:P62820-1|TREMBL:Q5U0I6|REFSEQ_NP:NP_004152|ENSEMBL:ENSP00000348546|H-INV:HIT000029994 Tax_Id=9606 Splice Isoform 1 of Ras-related protein Rab-1A	RAB1A	22891	3
	IPI00005837.1	SWISS-PROT:O95841|TREMBL:Q53F22|REFSEQ_NP:NP_004664|ENSEMBL:ENSP00000234816 Tax_Id=9606 Angiopoietin-related protein 1 precursor	ANGPTL1	57140	2
	IPI00005969.1	SWISS-PROT:P52907|TREMBL:Q6FHD5;Q53FQ6|REFSEQ_NP:NP_006126|ENSEMBL:ENSP00000263168|H-INV:HIT000029380 Tax_Id=9606 F-actin capping protein alpha-1 subunit	CAPZA1	33073	2
	IPI00006114.4	SWISS-PROT:P36955|REFSEQ_NP:NP_002606|ENSEMBL:ENSP00000254722|H-INV:HIT000036446;HIT000029704 Tax_Id=9606 Pigment epithelium-derived factor precursor	SERPINF1	46484	10
	IPI00006248.1	TREMBL:O95395|REFSEQ_NP:NP_004742|ENSEMBL:ENSP00000327068;ENSP00000267857|H-INV:HIT000037798 Tax_Id=9606 Core 2/core 4 beta-1,6-N-acetylglucosaminyltransferase	GCNT3	51572	4
	IPI00006558.3	SWISS-PROT:Q9Y371-1|REFSEQ_NP:NP_057093|ENSEMBL:ENSP00000284056|H-INV:HIT000004428 Tax_Id=9606 Splice Isoform 1 of SH3 domain GRB2-like protein B1	SH3GLB1	41056	2
	IPI00006713.1	TREMBL:Q13217|REFSEQ_NP:NP_006251|ENSEMBL:ENSP00000218763 Splice Isoform 1 of DnaJ homolog subfamily C member 3	DNAJC3	58000	2
	IPI00007047.1	SWISS-PROT:P05109|TREMBL:Q5SY70;Q9UCM6|REFSEQ_NP:NP_002955|ENSEMBL:ENSP00000271846|H-INV:HIT000032528 Tax_Id=9606 Calgranulin A	S100A8	10885	7
	IPI00007102.1	TREMBL:Q9H3J8;Q96B89;Q9Y3E8;Q9HC37;Q9NVN1|REFSEQ_NP:NP_057164|ENSEMBL:ENSP00000301329|H-INV:HIT000003962;HIT000033858;HIT000037360 Tax_Id=9606 CGI-150 protein	C17orf25	55832	2
	IPI00007244.1	SWISS-PROT:P05164-1|TREMBL:Q9UCL7|REFSEQ_NP:NP_000241|ENSEMBL:ENSP00000225275 Tax_Id=9606 Splice Isoform H17 of Myeloperoxidase precursor	MPO	84784	3
	IPI00007750.1	SWISS-PROT:P68366|REFSEQ_NP:NP_005991|ENSEMBL:ENSP00000248437|H-INV:HIT000011345;HIT000034219 Tax_Id=9606 Tubulin alpha-1 chain	TUBA1	50634	4
	IPI00007752.1	SWISS-PROT:P68371|TREMBL:Q96HX0|REFSEQ_NP:NP_006079|ENSEMBL:ENSP00000341289|H-INV:HIT000009868;HIT000027409;HIT000031181;HIT000033515;HIT000030740;HIT000038659;HIT000031264;HIT000038690;HIT000035986;HIT000031767;HIT000009441 Tax_Id=9606 Tubulin beta-2 chain C	TUBB2C	50255	17
	IPI00007814.1	SWISS-PROT:P21283|REFSEQ_NP:NP_001686|ENSEMBL:ENSP00000285415|H-INV:HIT000002539;HIT000035148 Tax_Id=9606 Vacuolar ATP synthase subunit C	ATP6V1C1	44085	2
	IPI00008274.3	SWISS-PROT:Q01518|TREMBL:Q5T0S1;Q6I9U6;Q5T0R5;Q5T0R7;Q5T0R2;Q5T0R9;Q5T0R3;Q5T0S2;Q5T0R6;Q5T0R1;Q5T0R8;Q5T0R4|REFSEQ_NP:NP_006358|ENSEMBL:ENSP00000344832|H-INV:HIT000036430 Tax_Id=9606 Adenylyl cyclase-associated protein 1	CAP1	51795	4
	IPI00008380.1	SWISS-PROT:P67775|REFSEQ_NP:NP_002706|ENSEMBL:ENSP00000231504|H-INV:HIT000029589;HIT000022453;HIT000038598;HIT000031072;HIT000041369;HIT000014038 Tax_Id=9606 Serine/threonine protein phosphatase 2A, catalytic subunit, alpha isoform	PPP2CA	36142	2
	IPI00008530.1	SWISS-PROT:P05388|TREMBL:Q53HW2;Q53HK9| 60S acidic ribosomal protein P0	RPLP0	34423	2
	IPI00008787.3	SWISS-PROT:P54802|TREMBL:Q14769|REFSEQ_NP:NP_000254|ENSEMBL:ENSP00000225927 Tax_Id=9606 Alpha-N-acetylglucosaminidase precursor	NAGLU	82571	2
	IPI00008994.2	SWISS-PROT:Q9UN36-1|TREMBL:Q567T1|REFSEQ_NP:NP_963834;NP_963833;NP_963831;NP_963293|ENSEMBL:ENSP00000342928;ENSP00000298687;ENSP00000340322;ENSP00000338454|H-INV:HIT000034956;HIT000021854;HIT000007795;HIT000025170;HIT000014454;HIT000014450 Splice Isoform 1 of NDRG2 protein	NDRG2	41114	2
	IPI00009032.1	SWISS-PROT:P05455|TREMBL:Q14730;Q15367;Q9UMH6;Q53XJ4;Q9UMH5;Q9UMH7|REFSEQ_NP:NP_003133|ENSEMBL:ENSP00000260956|H-INV:HIT000038980;HIT000030295 Tax_Id=9606 Lupus La protein	SSB	46979	2
	IPI00009104.6	SWISS-PROT:Q9Y230|TREMBL:Q6FIB9|REFSEQ_NP:NP_006657|ENSEMBL:ENSP00000221413|H-INV:HIT000011034;HIT000032006;HIT000014112;HIT000025339;HIT000029614 Tax_Id=9606 RuvB-like 2	RUVBL2	51165	2
	IPI00009123.1	SWISS-PROT:P80303|REFSEQ_NP:NP_005004|ENSEMBL:ENSP00000320168|H-INV:HIT000022252;HIT000018076 Tax_Id=9606 Nucleobindin 2 precursor	NUCB2	50305	16
	IPI00009253.1	SWISS-PROT:P54920 Tax_Id=9606 Alpha-soluble NSF attachment protein	NAPA	33681	2
	IPI00009342.1	SWISS-PROT:P46940|TREMBL:Q96PA3;Q6P1N4;Q5FWG8|REFSEQ_NP:NP_003861|ENSEMBL:ENSP00000268182|H-INV:HIT000042199;HIT000011668 Tax_Id=9606 Ras GTPase-activating-like protein IQGAP1	IQGAP1	189761	22
	IPI00009629.1	SWISS-PROT:Q11201|REFSEQ_NP:NP_003024;NP_775479|ENSEMBL:ENSP00000318445;ENSP00000220577 Tax_Id=9606 CMP-N-acetylneuraminate-beta-galactosamide-alpha-2,3-sialyltransferase	ST3GAL1	39392	2
	IPI00009650.1	SWISS-PROT:P31025|TREMBL:Q5T8A1;Q5T8T5|REFSEQ_NP:NP_002288|ENSEMBL:ENSP00000263598 Tax_Id=9606 Von Ebner's gland protein precursor	LCN1	19409	19
	IPI00009682.1	SWISS-PROT:Q99935|REFSEQ_NP:NP_067048|ENSEMBL:ENSP00000307792 Tax_Id=9606 Proline-rich protein 1 precursor	PROL1	22970	6
	IPI00009938.1	SWISS-PROT:P13688-1|REFSEQ_NP:NP_001703|ENSEMBL:ENSP00000161559 Tax_Id=9606 Splice Isoform A of Carcinoembryonic antigen-related cell adhesion molecule 1 precursor	CEACAM1	57981	2
	IPI00010130.1	SWISS-PROT:P15104|TREMBL:Q8IZ17;Q9NSP3;Q5T9Z1|REFSEQ_NP:NP_002056|ENSEMBL:ENSP00000307900;ENSP00000344958|H-INV:HIT000017741;HIT000035384;HIT000035492;HIT000034756;HIT000038498 Tax_Id=9606 Glutamine synthetase	GLUL	42665	4
	IPI00010133.1	SWISS-PROT:P31146|REFSEQ_NP:NP_009005|ENSEMBL:ENSP00000354705;ENSP00000219150|H-INV:HIT000021187 Tax_Id=9606 Coronin-1A	CORO1A	51678	4
	IPI00010471.1	SWISS-PROT:P13796|TREMBL:Q53FI1;Q5TBN3;Q59GX5;Q9NTI9;Q5TBN4;Q5TBN5|REFSEQ_NP:NP_002289|ENSEMBL:ENSP00000315757|H-INV:HIT000033370;HIT000022029;HIT000018435;HIT000034874;HIT000014758;HIT000022130 Tax_Id=9606 L-plastin	LCP1	70815	6
	IPI00010706.1	SWISS-PROT:P48637|TREMBL:Q8TDA8|REFSEQ_NP:NP_000169|ENSEMBL:ENSP00000216951|H-INV:HIT000033538 Tax_Id=9606 Glutathione synthetase	GSS	52523	8
	IPI00010720.1	SWISS-PROT:P48643|TREMBL:Q9BU08;Q96GI1;Q9HB74|REFSEQ_NP:NP_036205|ENSEMBL:ENSP00000280326|H-INV:HIT000042255;HIT000032913 Tax_Id=9606 T-complex protein 1, epsilon subunit	CCT5	60089	2
	IPI00010896.2	SWISS-PROT:O00299|TREMBL:Q53FB0;Q502X1;Q5SRT3;Q5SSQ5;Q5SRT6;Q5SRT2|REFSEQ_NP:NP_001279|ENSEMBL:ENSP00000211475 Tax_Id=9606 Chloride intracellular channel protein 1	CLIC1	27117	9
	IPI00011229.1	SWISS-PROT:P07339|TREMBL:Q6IB57|REFSEQ_NP:NP_001900|ENSEMBL:ENSP00000236671|H-INV:HIT000037529 Tax_Id=9606 Cathepsin D precursor	CTSD	45037	10
	IPI00011253.1	SWISS-PROT:P23396|TREMBL:Q9NQS8;Q53G83;Q6IPX9|REFSEQ_NP:NP_000996|ENSEMBL:ENSP00000278572|H-INV:HIT000042071;HIT000031457 Tax_Id=9606 40S ribosomal protein S3	RPS3	26842	5
	IPI00011454.1	SWISS-PROT:Q14697-2|REFSEQ_NP:NP_938149|ENSEMBL:ENSP00000278885 Tax_Id=9606 Splice Isoform 2 of Neutral alpha-glucosidase AB precursor	GANAB	109825	13
	IPI00011654.2	SWISS-PROT:P07437|TREMBL:Q5SU16;Q6P602;Q9BUU9;Q5JP53;Q5ST81;Q96B85;Q6LC01|REFSEQ_NP:NP_821133|ENSEMBL:ENSP00000259925|H-INV:HIT000023602;HIT000039037;HIT000030765;HIT000033326;HIT000038721;HIT000032469;HIT000039303;HIT000030815;HIT000036235 Tax_Id=9606 Tubulin beta-2 chain	TUBB	50095	4
	IPI00011937.1	SWISS-PROT:Q13162|REFSEQ_NP:NP_006397|ENSEMBL:ENSP00000319964|H-INV:HIT000037681;HIT000031638;HIT000033054 Tax_Id=9606 Peroxiredoxin 4	PRDX4	30749	2
	IPI00012007.5	SWISS-PROT:P23526|TREMBL:Q9H4U6;Q9BZ13|REFSEQ_NP:NP_000678|ENSEMBL:ENSP00000217426|H-INV:HIT000022464;HIT000035325;HIT000034741 Tax_Id=9606 Adenosylhomocysteinase	AHCY	48124	6
	IPI00012268.2	SWISS-PROT:Q13200|TREMBL:Q9NSM5;Q59EG8|REFSEQ_NP:NP_002799|ENSEMBL:ENSP00000310129|H-INV:HIT000026200;HIT000031345;HIT000030835;HIT000020100 Tax_Id=9606 26S proteasome non-ATPase regulatory subunit 2	PSMD2	108824	3
	IPI00012503.1	SWISS-PROT:P07602-1|TREMBL:Q5JQ36|REFSEQ_NP:NP_002769|ENSEMBL:ENSP00000353372|H-INV:HIT000031837;HIT000030459;HIT000033332 Tax_Id=9606 Splice Isoform Sap-mu-0 of Proactivator polypeptide precursor	PSAP	59899	3
	IPI00012540.1	SWISS-PROT:O43490|TREMBL:Q6SV53;Q6SV51;Q6SV50;Q6SV52;Q6SV49|REFSEQ_NP:NP_006008|ENSEMBL:ENSP00000265014 Tax_Id=9606 Prominin 1 precursor	PROM1	98395	7
	IPI00012837.1	SWISS-PROT:P33176|TREMBL:Q66K46;Q6P164;Q5VZ85|REFSEQ_NP:NP_004512|ENSEMBL:ENSP00000349444 Tax_Id=9606 Kinesin heavy chain	KIF5B	110358	2
	IPI00013122.1	SWISS-PROT:Q16543|TREMBL:Q53YA2;Q6FG59|REFSEQ_NP:NP_008996|ENSEMBL:ENSP00000222005|H-INV:HIT000029331;HIT000033973 Tax_Id=9606 Hsp90 co-chaperone Cdc37	CDC37	44953	2
	IPI00013163.1	SWISS-PROT:P41218|TREMBL:Q5VUU5;Q5VUU6|REFSEQ_NP:NP_002423|ENSEMBL:ENSP00000295805|H-INV:HIT000041486 Tax_Id=9606 Myeloid cell nuclear differentiation antigen	MNDA	46092	2
	IPI00013234.2	SWISS-PROT:P41252|TREMBL:Q7L4K8;Q5TCC6;Q7Z355;Q5TCC4;Q5TCD0;Q7Z3T4;Q7Z3U5;Q9P1N9;Q59G75;Q5TCD1;Q6P0M4|REFSEQ_NP:NP_038203;NP_002152|ENSEMBL:ENSP00000354047|H-INV:HIT000014527 Tax_Id=9606 IARS protein	IARS	121576	2
	IPI00013452.7	SWISS-PROT:P07814|TREMBL:Q5H9S5;Q6PD57;Q86X73;Q5DSM1|REFSEQ_NP:NP_004437|ENSEMBL:ENSP00000259146 Bifunctional aminoacyl-tRNA synthetase	EPRS	172133	3
	IPI00013508.3	SWISS-PROT:P12814|TREMBL:Q86TX4;Q5ZEZ4|REFSEQ_NP:NP_001093|ENSEMBL:ENSP00000193403|H-INV:HIT000037309;HIT000031614 Tax_Id=9606 Alpha-actinin 1	ACTN1	103563	5
	IPI00013698.1	SWISS-PROT:Q13510|TREMBL:Q53H01|REFSEQ_NP:NP_808592|ENSEMBL:ENSP00000262097|H-INV:HIT000037585 Tax_Id=9606 Acid ceramidase precursor	ASAH1	45077	3
	IPI00013808.1	SWISS-PROT:O43707|TREMBL:Q96BG6|REFSEQ_NP:NP_004915|ENSEMBL:ENSP00000252699|H-INV:HIT000032172 Tax_Id=9606 Alpha-actinin 4	ACTN4	105245	28
	IPI00013895.1	SWISS-PROT:P31949|TREMBL:Q5VTK0|REFSEQ_NP:NP_005611|ENSEMBL:ENSP00000271638|H-INV:HIT000036654;HIT000030390 Tax_Id=9606 Calgizzarin	S100A11	11847	4
	IPI00013896.2	SWISS-PROT:P63244|TREMBL:Q53HU2;Q5VLR4;Q6FH47|REFSEQ_NP:NP_006089|H-INV:HIT000036604;HIT000041407;HIT000038545;HIT000034815;HIT000037922;HIT000039335;HIT000038660;HIT000029437;HIT000036857;HIT000029557 Tax_Id=9606 Lung cancer oncogene 7	GNB2L1	38378	4
	IPI00013933.1	SWISS-PROT:P15924-1|REFSEQ_NP:NP_004406|ENSEMBL:ENSP00000211979 Tax_Id=9606 Splice Isoform DPI of Desmoplakin	DSP	334023	2
	IPI00014177.1	SWISS-PROT:Q15019|TREMBL:Q53QU3|REFSEQ_NP:NP_001008492;NP_001008491;NP_006146;NP_004395|ENSEMBL:ENSP00000353157;ENSP00000337657|H-INV:HIT000042294;HIT000036711 Tax_Id=9606 Septin-2	2006-09-02	41689	2
	IPI00014260.2	TREMBL:Q5JR22;Q9UGM2|REFSEQ_NP:NP_060049 Tax_Id=9606 Deleted in malignant brain tumors 1	DMBT1	267017	23
	IPI00014361.1	SWISS-PROT:Q13630|TREMBL:Q567Q9|REFSEQ_NP:NP_003304|ENSEMBL:ENSP00000353243;ENSP00000323092|H-INV:HIT000030768 Tax_Id=9606 GDP-L-fucose synthetase	TSTA3	36098	2
	IPI00014537.1	SWISS-PROT:O43852-1|TREMBL:Q6IAW5|REFSEQ_NP:NP_001210|ENSEMBL:ENSP00000249364|H-INV:HIT000036242;HIT000012952 Tax_Id=9606 Splice Isoform 1 of Calumenin precursor	CALU	37198	4
	IPI00015018.1	SWISS-PROT:Q15181|TREMBL:Q5SQT7;Q5SQT6|REFSEQ_NP:NP_066952|ENSEMBL:ENSP00000317687|H-INV:HIT000014799;HIT000001930 Tax_Id=9606 Inorganic pyrophosphatase	PPA1	33095	5
	IPI00015842.1	SWISS-PROT:Q15293|TREMBL:Q5J7V8|REFSEQ_NP:NP_002892|ENSEMBL:ENSP00000054950|H-INV:HIT000034816 Tax_Id=9606 Reticulocalbin 1 precursor	RCN1	38866	3
	IPI00015856.2	SWISS-PROT:Q9ULA0|TREMBL:Q53SB6|REFSEQ_NP:NP_036232|ENSEMBL:ENSP00000273075|H-INV:HIT000029808;HIT000004251;HIT000006279;HIT000004451 Tax_Id=9606 Aspartyl aminopeptidase	DNPEP	53974	3
	IPI00016150.1	SWISS-PROT:Q99574|TREMBL:Q6AHZ4|REFSEQ_NP:NP_005016|ENSEMBL:ENSP00000295777|H-INV:HIT000038233 Tax_Id=9606 Neuroserpin precursor	SERPINI1	46397	8
	IPI00016610.2	SWISS-PROT:Q15365|TREMBL:Q53SS8|REFSEQ_NP:NP_006187|ENSEMBL:ENSP00000305556 Tax_Id=9606 Poly(rC)-binding protein 1	PCBP1	37987	2
	IPI00016832.1	SWISS-PROT:P25786-1|REFSEQ_NP:NP_002777|ENSEMBL:ENSP00000249924|H-INV:HIT000033814;HIT000039505;HIT000031005;HIT000034444;HIT000037007;HIT000037094 Tax_Id=9606 Splice Isoform Short of Proteasome subunit alpha type 1	PSMA1	29822	2
	IPI00016862.1	SWISS-PROT:P00390|TREMBL:Q03504|REFSEQ_NP:NP_000628|ENSEMBL:ENSP00000221130 Tax_Id=9606 Glutathione reductase, mitochondrial precursor	GSR	56791	2
	IPI00017601.1	SWISS-PROT:P00450|TREMBL:Q6NSB2|REFSEQ_NP:NP_000087|ENSEMBL:ENSP00000264613|H-INV:HIT000020145 Tax_Id=9606 Ceruloplasmin precursor	CP	122983	27
	IPI00017640.1	SWISS-PROT:O75094-1|REFSEQ_NP:NP_003053|ENSEMBL:ENSP00000332164|H-INV:HIT000004100 Tax_Id=9606 Splice Isoform 1 of Slit homolog 3 protein precursor	SLIT3	173620	11
	IPI00017763.3	SWISS-PROT:Q99733|REFSEQ_NP:NP_005960|H-INV:HIT000039399 Tax_Id=9606 Nucleosome assembly protein 1-like 4	NAP1L4	42968	2
	IPI00018195.1	SWISS-PROT:P27361|TREMBL:Q9BWJ1;Q8NHX1;Q7Z3H5|REFSEQ_NP:NP_002737|ENSEMBL:ENSP00000263025|H-INV:HIT000036452;HIT000015876 Tax_Id=9606 Mitogen-activated protein kinase 3	MAPK3	43450	3
	IPI00018398.4	SWISS-PROT:P17980|TREMBL:Q53HU5;Q6IBS1;Q6GPG8|REFSEQ_NP:NP_002795|ENSEMBL:ENSP00000298852 Tax_Id=9606 26S protease regulatory subunit 6A	PSMC3	49458	4
	IPI00018953.1	SWISS-PROT:P27487|TREMBL:Q53TN1|REFSEQ_NP:NP_001926|ENSEMBL:ENSP00000353731|H-INV:HIT000036217 Tax_Id=9606 Dipeptidyl peptidase 4	DPP4	88907	9
	IPI00019038.1	SWISS-PROT:P61626|REFSEQ_NP:NP_000230|ENSEMBL:ENSP00000261267|H-INV:HIT000031733 Tax_Id=9606 Lysozyme C precursor	LYZ	16982	13
	IPI00019502.1	SWISS-PROT:P35579|TREMBL:Q6ZNL4;Q86XU5;Q60FE2;Q99529|REFSEQ_NP:NP_002464|ENSEMBL:ENSP00000351200;ENSP00000216181|H-INV:HIT000035540 Tax_Id=9606 Myosin heavy chain, nonmuscle type A	MYH9	227646	63
	IPI00019533.3	SWISS-PROT:Q15782|TREMBL:Q5VUV7;Q96F97;Q53FH2|REFSEQ_NP:NP_003991|ENSEMBL:ENSP00000234617|H-INV:HIT000035257 Tax_Id=9606 Chitinase 3-like protein 2 precursor	CHI3L2	43701	5
	IPI00019580.1	SWISS-PROT:P00747|TREMBL:Q5TEH5;Q5TEH4;Q9UMI2|REFSEQ_NP:NP_000292|ENSEMBL:ENSP00000241669 Tax_Id=9606 Plasminogen precursor	PLG	93247	2
	IPI00019591.1	SWISS-PROT:P00751-1|TREMBL:Q53F89;Q5JP67;Q5ST50|REFSEQ_NP:NP_001701|ENSEMBL:ENSP00000299370|H-INV:HIT000031730;HIT000033574 Tax_Id=9606 Splice Isoform 1 of Complement factor B precursor	BF	86847	12
	IPI00020487.1	SWISS-PROT:Q9GZZ8|REFSEQ_NP:NP_150593|ENSEMBL:ENSP00000257867 Tax_Id=9606 Extracellular glycoprotein lacritin precursor	LACRT	14237	9
	IPI00020567.1	SWISS-PROT:Q07960|REFSEQ_NP:NP_004299|ENSEMBL:ENSP00000310491|H-INV:HIT000038276 Tax_Id=9606 Rho-GTPase-activating protein 1	ARHGAP1	50461	3
	IPI00020599.1	SWISS-PROT:P27797|TREMBL:Q53G71;Q6IAT4|REFSEQ_NP:NP_004334|ENSEMBL:ENSP00000320866|H-INV:HIT000033527;HIT000030944;HIT000038786 Tax_Id=9606 Calreticulin precursor	CALR	48283	2
	IPI00020632.2	SWISS-PROT:P00966|TREMBL:Q8NFZ7;Q5T6L5;Q5T6L4;Q5T6L6|REFSEQ_NP:NP_446464;NP_000041|ENSEMBL:ENSP00000253004|H-INV:HIT000039243;HIT000034223;HIT000010400 Tax_Id=9606 Argininosuccinate synthase	ASS	46786	16
	IPI00020906.1	SWISS-PROT:P29218|REFSEQ_NP:NP_005527|ENSEMBL:ENSP00000256108|H-INV:HIT000033757;HIT000034436 Tax_Id=9606 Inositol monophosphatase	IMPA1	30568	2
	IPI00021263.3	SWISS-PROT:P63104|TREMBL:Q5XJ08;Q6LD62|REFSEQ_NP:NP_003397;NP_663723|ENSEMBL:ENSP00000309503;ENSP00000297569 Tax_Id=9606 14-3-3 protein zeta/delta	YWHAZ	27899	12
	IPI00021440.1	SWISS-PROT:P63261|TREMBL:Q5U032;Q9UE89;Q96E67;Q562N8;Q562Z6;Q96FU6;Q562L5;Q9UMN3;Q6PJ43;Q562Y6;Q562L6;Q562P0;Q562N0;Q562U2;Q562N2;Q8WVW5;Q562M5;Q562Z4;Q562Y8;Q562V5;Q562X9;Q562M3;Q562R8;Q96DE1;Q562Z7;Q562L9;Q562U1;Q562S0|REFSEQ_NP:NP_001605 Actin, cytoplasmic 2	ACTG1	42108	25
	IPI00021716.1	SWISS-PROT:P29401|TREMBL:Q6MZE3;Q53EM5|REFSEQ_NP:NP_001055|ENSEMBL:ENSP00000296289|H-INV:HIT000034704;HIT000018534 Tax_Id=9606 Transketolase	TKT	68519	3
	IPI00021753.5	SWISS-PROT:Q9NQT8|REFSEQ_NP:NP_056069|ENSEMBL:ENSP00000347703 Tax_Id=9606 Kinesin-like protein KIF13B	KIF13B	203909	2
	IPI00021841.1	SWISS-PROT:P02647|TREMBL:Q9UCT8;Q6LEJ8;Q8TDB0;Q6Q785;Q9Y355|REFSEQ_NP:NP_000030|REFSEQ_XP:XP_496536|ENSEMBL:ENSP00000352471;ENSP00000236850|H-INV:HIT000032425 Tax_Id=9606 Apolipoprotein A-I precursor	LOC440837	30759	7
	IPI00021854.1	SWISS-PROT:P02652|REFSEQ_NP:NP_001634|ENSEMBL:ENSP00000289906|H-INV:HIT000032344 Tax_Id=9606 Apolipoprotein A-II precursor	APOA2	11282	2
	IPI00021885.1	SWISS-PROT:P02671-1|REFSEQ_NP:NP_000499|ENSEMBL:ENSP00000306361 Tax_Id=9606 Splice Isoform Alpha-E of Fibrinogen alpha/alpha-E chain precursor	FGA	95656	5
	IPI00021891.5	SWISS-PROT:P02679-1|REFSEQ_NP:NP_068656|ENSEMBL:ENSP00000336829 Tax_Id=9606 Splice Isoform Gamma-B of Fibrinogen gamma chain precursor	FGG	52106	11
	IPI00021926.2	SWISS-PROT:P62333|REFSEQ_NP:NP_002797|ENSEMBL:ENSP00000216407|H-INV:HIT000032433 Tax_Id=9606 26S protease regulatory subunit S10B	PSMC6	44430	2
	IPI00022229.1	SWISS-PROT:P04114|TREMBL:Q59HB3;Q9UE51;Q4ZG63;Q9UE53;P78482;Q13789;Q53QC8;Q7Z7Q0;Q9UE52;Q13828|REFSEQ_NP:NP_000375|ENSEMBL:ENSP00000233242 Tax_Id=9606 Apolipoprotein B-100 precursor	APOB	516666	14
	IPI00022246.1	SWISS-PROT:P20160|TREMBL:Q52LG4|REFSEQ_NP:NP_001691|ENSEMBL:ENSP00000233997 Tax_Id=9606 Azurocidin precursor	AZU	27325	3
	IPI00022417.4	SWISS-PROT:P02750|TREMBL:Q68CK4|REFSEQ_NP:NP_443204|ENSEMBL:ENSP00000302621|H-INV:HIT000042117;HIT000010654 Tax_Id=9606 Leucine-rich alpha-2-glycoprotein precursor	LRG1	38382	8
	IPI00022418.1	SWISS-PROT:P02751-1|TREMBL:Q6N0A6|ENSEMBL:ENSP00000352696 Tax_Id=9606 Splice Isoform 1 of Fibronectin precursor	FN1	266034	4
	IPI00022426.1	SWISS-PROT:P02760|TREMBL:P78491;Q5TBD7;P78492|REFSEQ_NP:NP_001624|ENSEMBL:ENSP00000265132 Tax_Id=9606 AMBP protein precursor	AMBP	39886	4
	IPI00022429.3	SWISS-PROT:P02763|TREMBL:Q5U067|REFSEQ_NP:NP_000598|H-INV:HIT000040156 Tax_Id=9606 Alpha-1-acid glycoprotein 1 precursor	ORM1	23725	5
	IPI00022431.1	SWISS-PROT:P02765|REFSEQ_NP:NP_001613|ENSEMBL:ENSP00000273784 Tax_Id=9606 Alpha-2-HS-glycoprotein precursor	AHSG	40098	5
	IPI00022432.1	SWISS-PROT:P02766|TREMBL:Q8TDB1;Q549C7;Q6IB96;Q8TDB2;Q53WY6|REFSEQ_NP:NP_000362|ENSEMBL:ENSP00000237014|H-INV:HIT000038962;HIT000032365 Tax_Id=9606 Transthyretin precursor	TTR	15991	5
	IPI00022434.2	SWISS-PROT:P02768|TREMBL:Q645G4;Q5D0D7;Q56G89;Q68DN5|REFSEQ_NP:NP_000468|ENSEMBL:ENSP00000295897|H-INV:HIT000042046 Tax_Id=9606 ALB protein	ALB	73881	53
	IPI00022463.1	SWISS-PROT:P02787|TREMBL:Q53H26|REFSEQ_NP:NP_001054|ENSEMBL:ENSP00000264998 Tax_Id=9606 Serotransferrin precursor	TF	79280	15
	IPI00022488.1	SWISS-PROT:P02790|TREMBL:Q9BS19|REFSEQ_NP:NP_000604|ENSEMBL:ENSP00000265983|H-INV:HIT000032438 Tax_Id=9606 Hemopexin precursor	HPX	52385	4
	IPI00022733.1	SWISS-PROT:P55058-1|TREMBL:Q53H91|REFSEQ_NP:NP_006218|ENSEMBL:ENSP00000216947|H-INV:HIT000038710;HIT000038695;HIT000017264;HIT000021864 Tax_Id=9606 Splice Isoform 1 of Phospholipid transfer protein precursor	PLTP	54933	10
	IPI00022774.2	SWISS-PROT:P55072|TREMBL:Q9HAP1;Q5VYM0|REFSEQ_NP:NP_009057|ENSEMBL:ENSP00000298001|H-INV:HIT000001855 Tax_Id=9606 Transitional endoplasmic reticulum ATPase	VCP	89819	13
	IPI00022937.2	TREMBL:Q5R346|ENSEMBL:ENSP00000354631 Tax_Id=9606 Coagulation factor V	F5	253190	10
	IPI00022974.1	SWISS-PROT:P12273|REFSEQ_NP:NP_002643|ENSEMBL:ENSP00000291009|H-INV:HIT000035139;HIT000035140 Tax_Id=9606 Prolactin-inducible protein precursor	PIP	16847	12
	IPI00023048.3	SWISS-PROT:P29692|REFSEQ_NP:NP_001951|ENSEMBL:ENSP00000220971|H-INV:HIT000018623;HIT000033486 Tax_Id=9606 Elongation factor 1-delta	EEF1D	31086	2
	IPI00023673.1	SWISS-PROT:Q08380|REFSEQ_NP:NP_005558|ENSEMBL:ENSP00000262776|H-INV:HIT000037304;HIT000030866;HIT000031346 Tax_Id=9606 Galectin-3 binding protein precursor	LGALS3BP	66202	14
	IPI00023919.4	SWISS-PROT:P62195|REFSEQ_NP:NP_002796|ENSEMBL:ENSP00000310572|H-INV:HIT000030759;HIT000020691;HIT000030834 Tax_Id=9606 26S protease regulatory subunit 8	PSMC5	45768	3
	IPI00024067.1	SWISS-PROT:Q00610-1|REFSEQ_NP:NP_004850|ENSEMBL:ENSP00000269122|H-INV:HIT000042173 Tax_Id=9606 Clathrin heavy Chain 1	CLTC	193260	37
	IPI00024095.2	SWISS-PROT:P12429|REFSEQ_NP:NP_005130|ENSEMBL:ENSP00000264908|H-INV:HIT000029966 Tax_Id=9606 Annexin A3	ANXA3	36393	14
	IPI00024102.3	SWISS-PROT:P37837|TREMBL:Q8WZ45;Q9UMF8;Q8WV32|REFSEQ_NP:NP_006746|ENSEMBL:ENSP00000321259|H-INV:HIT000038462;HIT000034802 Tax_Id=9606 Transaldolase	TALDO1	37688	5
	IPI00024129.1	SWISS-PROT:P45877|REFSEQ_NP:NP_000934|ENSEMBL:ENSP00000303057|H-INV:HIT000031090 Tax_Id=9606 Peptidyl-prolyl cis-trans isomerase C	PPIC	22863	2
	IPI00024175.3	SWISS-PROT:O14818-1|REFSEQ_NP:NP_002783|ENSEMBL:ENSP00000217153|H-INV:HIT000031933;HIT000001754 Tax_Id=9606 Splice Isoform 1 of Proteasome subunit alpha type 7	PSMA7	28041	2
	IPI00024284.4	SWISS-PROT:P98160|TREMBL:Q59EG0;Q5VU27|REFSEQ_NP:NP_005520|ENSEMBL:ENSP00000270945 Tax_Id=9606 Basement membrane-specific heparan sulfate proteoglycan core protein precursor	HSPG2	479248	122
	IPI00024466.1	TREMBL:Q53SL3;Q9H8I4;Q53QP2;Q9NYU2;Q8IW30|REFSEQ_NP:NP_064505|ENSEMBL:ENSP00000259253|H-INV:HIT000015031;HIT000006945;HIT000015156;HIT000006514 Tax_Id=9606 UDP-glucose:glycoprotein glucosyltransferase 1 precursor	UGCGL1	177819	2
	IPI00024664.1	SWISS-PROT:P45974-1|ENSEMBL:ENSP00000229268|H-INV:HIT000032241 Tax_Id=9606 Splice Isoform Long of Ubiquitin carboxyl-terminal hydrolase 5	USP5	96638	7
	IPI00024915.2	SWISS-PROT:P30044|TREMBL:Q6IAF2|REFSEQ_NP:NP_036226|ENSEMBL:ENSP00000265462|H-INV:HIT000001892 Tax_Id=9606 Peroxiredoxin 5, mitochondrial precursor	PRDX5	22298	2
	IPI00025023.1	SWISS-PROT:P22079|TREMBL:Q7Z2Y6;Q9H3M1|REFSEQ_NP:NP_006142|ENSEMBL:ENSP00000262290 Tax_Id=9606 Lactoperoxidase precursor	LPO	81149	23
	IPI00025084.2	SWISS-PROT:P04632|REFSEQ_NP:NP_001003962;NP_001740|ENSEMBL:ENSP00000246533|H-INV:HIT000033442;HIT000037936;HIT000035529;HIT000039310;HIT000038479;HIT000029759 Tax_Id=9606 Similar to Calcium-dependent protease, small subunit	CAPNS1	34050	2
	IPI00025110.3	TREMBL:Q96KJ5;Q14859;Q96GR6|REFSEQ_NP:NP_005814|H-INV:HIT000034246 Tax_Id=9606 Pre-pro-megakaryocyte potentiating factor precursor	MSLN	68679	24
	IPI00025273.1	SWISS-PROT:P22102-1|TREMBL:Q15374;O14659;Q59HH3;Q71VH3|REFSEQ_NP:NP_000810|ENSEMBL:ENSP00000290230 Tax_Id=9606 Splice Isoform Long of Trifunctional purine biosynthetic protein adenosine-3	GART	108953	2
	IPI00025447.4	SWISS-PROT:P68104 Elongation factor 1-alpha 1	EEF1A1	50379	9
	IPI00025491.1	SWISS-PROT:P60842|TREMBL:Q9NZR9|REFSEQ_NP:NP_001407|ENSEMBL:ENSP00000293831|H-INV:HIT000034452 Tax_Id=9606 Eukaryotic initiation factor 4A-I	EIF4A1	46353	4
	IPI00025512.2	SWISS-PROT:P04792|TREMBL:Q9UC35;Q6FI47;Q96C20|REFSEQ_NP:NP_001531|ENSEMBL:ENSP00000248553|H-INV:HIT000035939;HIT000029692 Tax_Id=9606 Heat-shock protein beta-1	HSPB1	22826	5
	IPI00026119.4	SWISS-PROT:P22314|TREMBL:Q5JRR6;Q712V1;Q5JRS0;Q5JRR8;Q5JRR9|REFSEQ_NP:NP_695012;NP_003325|ENSEMBL:ENSP00000340158;ENSP00000338413|H-INV:HIT000036096;HIT000022197 Tax_Id=9606 Ubiquitin-activating enzyme E1	UBE1	57443	7
	IPI00026126.1	SWISS-PROT:O75556|REFSEQ_NP:NP_002398|ENSEMBL:ENSP00000244930 Tax_Id=9606 Mammaglobin B precursor	SCGB2A1	11104	10
	IPI00026182.4	SWISS-PROT:P47755|TREMBL:Q53GE2;Q53GC7|REFSEQ_NP:NP_006127|ENSEMBL:ENSP00000354947|H-INV:HIT000032390 Tax_Id=9606 F-actin capping protein alpha-2 subunit	CAPZA2	33026	3
	IPI00026185.4	SWISS-PROT:P47756-1|ENSEMBL:ENSP00000264202 Tax_Id=9606 Splice Isoform 1 of F-actin capping protein beta subunit	CAPZB	31485	4
	IPI00026216.4	SWISS-PROT:P55786|REFSEQ_NP:NP_006301|ENSEMBL:ENSP00000320324|H-INV:HIT000021564 Tax_Id=9606 Puromycin-sensitive aminopeptidase	NPEPP5	103895	13
	IPI00026314.1	SWISS-PROT:P06396|TREMBL:Q5T0I2|REFSEQ_NP:NP_000168|ENSEMBL:ENSP00000277268|H-INV:HIT000040076 Tax_Id=9606 Gelsolin precursor	GSN	86043	6
	IPI00026530.4	SWISS-PROT:P49257|TREMBL:Q53FS4|REFSEQ_NP:NP_005561|ENSEMBL:ENSP00000251047|H-INV:HIT000041494 Tax_Id=9606 ERGIC-53 protein precursor	LMAN1	57798	2
	IPI00026663.2	SWISS-PROT:P47895|REFSEQ_NP:NP_000684|ENSEMBL:ENSP00000332256 Tax_Id=9606 Aldehyde dehydrogenase 1A3	ALDH1A3	56871	3
	IPI00026665.1	SWISS-PROT:P47897|TREMBL:Q53HS0;Q9BUZ3;Q96AW5;Q9H3A5|REFSEQ_NP:NP_005042|ENSEMBL:ENSP00000307567|H-INV:HIT000030640;HIT000013429;HIT000040862;HIT000030494;HIT000037607;HIT000029583 Tax_Id=9606 Glutaminyl-tRNA synthetase	QARS	88655	2
	IPI00026781.2	SWISS-PROT:P49327|TREMBL:Q6PJJ3;Q13587|REFSEQ_NP:NP_004095|ENSEMBL:ENSP00000304592|H-INV:HIT000033526;HIT000033134 Tax_Id=9606 Fatty acid synthase	FASN	275850	3
	IPI00026833.4	SWISS-PROT:P30520|TREMBL:Q5SVJ2;Q5SY84|REFSEQ_NP:NP_001117|ENSEMBL:ENSP00000263828|H-INV:HIT000035776;HIT000008788 Tax_Id=9606 Adenylosuccinate synthetase 2	ADSS	50465	6
	IPI00027019.1	SWISS-PROT:Q16378|REFSEQ_NP:NP_009175|ENSEMBL:ENSP00000228811 Tax_Id=9606 Proline-rich protein 4 precursor	PRR4	15088	7
	IPI00027139.1	SWISS-PROT:P49441|TREMBL:Q6IBG4|REFSEQ_NP:NP_002185|ENSEMBL:ENSP00000325423|H-INV:HIT000018427;HIT000037142 Tax_Id=9606 Inositol polyphosphate 1-phosphatase	INPP1	44540	2
	IPI00027223.2	SWISS-PROT:O75874|TREMBL:Q6FI37;Q6FHQ6;Q567U4;Q7Z3V0|REFSEQ_NP:NP_005887|ENSEMBL:ENSP00000260985|H-INV:HIT000035992 Tax_Id=9606 Isocitrate dehydrogenase [NADP] cytoplasmic	IDH1	46915	10
	IPI00027230.3	SWISS-PROT:P14625|TREMBL:Q96GW1;Q59FC6;Q5CAQ5|REFSEQ_NP:NP_003290|ENSEMBL:ENSP00000299767|H-INV:HIT000034191;HIT000008733 Tax_Id=9606 Endoplasmin precursor	TRA1	92696	2
	IPI00027235.1	SWISS-PROT:O75882-1|TREMBL:Q5TDA2|REFSEQ_NP:NP_647537|ENSEMBL:ENSP00000262919 Tax_Id=9606 Splice Isoform 1 of Attractin precursor	ATRN	163450	5
	IPI00027341.1	SWISS-PROT:P40121|TREMBL:Q53SA7|REFSEQ_NP:NP_001738|ENSEMBL:ENSP00000263867|H-INV:HIT000036770;HIT000029873 Tax_Id=9606 Macrophage capping protein	CAPG	38779	6
	IPI00027444.1	SWISS-PROT:P30740|TREMBL:Q5W0E1;Q53FB9|REFSEQ_NP:NP_109591|ENSEMBL:ENSP00000229479|H-INV:HIT000034141 Tax_Id=9606 Leukocyte elastase inhibitor	SERPINB1	42829	23
	IPI00027462.1	SWISS-PROT:P06702|TREMBL:Q6FGA1|REFSEQ_NP:NP_002956|ENSEMBL:ENSP00000295382 Tax_Id=9606 Calgranulin B	S100A9	13291	5
	IPI00027463.1	SWISS-PROT:P06703|TREMBL:Q5RHS4|REFSEQ_NP:NP_055439|ENSEMBL:ENSP00000349740|H-INV:HIT000034143;HIT000030408 Tax_Id=9606 Calcyclin	S100A6	10230	3
	IPI00027497.4	SWISS-PROT:P06744|TREMBL:Q9BRD3|REFSEQ_NP:NP_000166|ENSEMBL:ENSP00000327074;ENSP00000348877|H-INV:HIT000032131 Tax_Id=9606 Glucose-6-phosphate isomerase	GPI	63204	5
	IPI00027509.3	SWISS-PROT:P14780|TREMBL:Q9Y354;Q9UCJ9|REFSEQ_NP:NP_004985|ENSEMBL:ENSP00000216953|H-INV:HIT000032598 Tax_Id=9606 Matrix metalloproteinase-9 precursor	MMP9	79461	2
	IPI00027547.2	SWISS-PROT:P81605|TREMBL:Q53YJ2|REFSEQ_NP:NP_444513|ENSEMBL:ENSP00000293371 Tax_Id=9606 Dermcidin precursor	DCD	11391	4
	IPI00028064.1	SWISS-PROT:P08311|TREMBL:Q6IBJ6|REFSEQ_NP:NP_001902|ENSEMBL:ENSP00000216336|H-INV:HIT000036715 Tax_Id=9606 Cathepsin G precursor	CTSG	29161	2
	IPI00028091.1	SWISS-PROT:P61158|TREMBL:Q53QM2;Q59FV6|REFSEQ_NP:NP_005712|ENSEMBL:ENSP00000263238|H-INV:HIT000027685 Tax_Id=9606 Actin-like protein 3	ACTR3	47797	12
	IPI00028888.1	SWISS-PROT:Q14103-1|REFSEQ_NP:NP_112738|ENSEMBL:ENSP00000313199|H-INV:HIT000014443;HIT000030864 Tax_Id=9606 Splice Isoform 1 of Heterogeneous nuclear ribonucleoprotein D0	HNRPD	38581	3
	IPI00029260.2	SWISS-PROT:P08571|TREMBL:Q53XT5|REFSEQ_NP:NP_000582|ENSEMBL:ENSP00000304236|H-INV:HIT000034976 Tax_Id=9606 Monocyte differentiation antigen CD14 precursor	CD14	40678	9
	IPI00029468.1	SWISS-PROT:P61163|REFSEQ_NP:NP_005727|ENSEMBL:ENSP00000260680|H-INV:HIT000040068;HIT000029841 Tax_Id=9606 Alpha-centractin	ACTR1A	42701	3
	IPI00029623.1	SWISS-PROT:P60900|TREMBL:Q9BZ93|REFSEQ_NP:NP_002782|ENSEMBL:ENSP00000261479|H-INV:HIT000038178;HIT000031331;HIT000039494 Tax_Id=9606 Proteasome subunit alpha type 6	PSMA6	27838	2
	IPI00029733.1	SWISS-PROT:Q04828|TREMBL:Q5SR15|REFSEQ_NP:NP_001344|ENSEMBL:ENSP00000324589|H-INV:HIT000038757;HIT000037139 Tax_Id=9606 Aldo-keto reductase family 1 member C1	AKR1C1	37221	11
	IPI00029772.1	SWISS-PROT:Q12882|TREMBL:Q5VXX0;Q5VXW9|REFSEQ_NP:NP_000101|ENSEMBL:ENSP00000271131 Tax_Id=9606 Dihydropyrimidine dehydrogenase [NADP+] precursor	DPYD	113355	2
	IPI00029817.1	SWISS-PROT:Q99519|TREMBL:Q6Q4G9;Q6IBT5;Q5JQI0;Q6Q4G7;Q59GU8;Q6Q4G8|REFSEQ_NP:NP_000425|ENSEMBL:ENSP00000229725|H-INV:HIT000035526;HIT000029867 Tax_Id=9606 Sialidase 1 precursor	NEU1	45952	2
	IPI00029997.1	SWISS-PROT:O95336|REFSEQ_NP:NP_036220|ENSEMBL:ENSP00000252603|H-INV:HIT000036464 Tax_Id=9606 6-phosphogluconolactonase	PGLS	27815	5
	IPI00030154.1	SWISS-PROT:Q06323|TREMBL:Q6IBM2;Q6FHU3|REFSEQ_NP:NP_006254|ENSEMBL:ENSP00000206451|H-INV:HIT000029544;HIT000033257 Tax_Id=9606 Proteasome activator complex subunit 1	PSME1	28876	9
	IPI00030207.1	SWISS-PROT:O60547|TREMBL:Q5TGM9|REFSEQ_NP:NP_001491|ENSEMBL:ENSP00000324262|H-INV:HIT000029358;HIT000014098 Tax_Id=9606 GDP-mannose 4,6 dehydratase	GMDS	42265	4
	IPI00030876.3	SWISS-PROT:O60610|TREMBL:Q6URC4;Q7KZJ7;Q6UUU0;Q96IL1|REFSEQ_NP:NP_005210|ENSEMBL:ENSP00000253811|H-INV:HIT000033200 Tax_Id=9606 Diaphanous 1	DIAPH1	141898	2
	IPI00031461.1	SWISS-PROT:P50395|TREMBL:Q5SX88;Q6IAT1;Q5SX87;Q8TB95|REFSEQ_NP:NP_001485|ENSEMBL:ENSP00000340585|H-INV:HIT000032245;HIT000019526 Tax_Id=9606 Rab GDP dissociation inhibitor beta	GDI2	51087	11
	IPI00032179.2	SWISS-PROT:P01008|TREMBL:Q7KZ97;Q9UE54;Q5TC78|REFSEQ_NP:NP_000479|ENSEMBL:ENSP00000236260 Tax_Id=9606 Antithrombin III variant	SERPINC1	53114	2
	IPI00032220.3	SWISS-PROT:P01019|TREMBL:Q53GY3;Q53YY1;Q59EP2;Q5T0X3;Q86U78|REFSEQ_NP:NP_000020|ENSEMBL:ENSP00000258224|H-INV:HIT000035265 Tax_Id=9606 Angiotensinogen precursor	AGT	53406	3
	IPI00032258.4	SWISS-PROT:P01028 Tax_Id=9606 Complement C4 precursor	C4A	194247	2
	IPI00032292.1	SWISS-PROT:P01033|TREMBL:Q5H9A7;Q58P21;Q6FGX5;Q96QM2|REFSEQ_NP:NP_003245|ENSEMBL:ENSP00000218388|H-INV:HIT000033047;HIT000029962 Tax_Id=9606 Metalloproteinase inhibitor 1 precursor	TIMP1	23840	4
	IPI00032293.1	SWISS-PROT:P01034|TREMBL:Q6FGW9|REFSEQ_NP:NP_000090|ENSEMBL:ENSP00000217421|H-INV:HIT000036116 Tax_Id=9606 Cystatin C precursor	CST3	16017	3
	IPI00032294.1	SWISS-PROT:P01036|REFSEQ_NP:NP_001890|ENSEMBL:ENSP00000217423 Tax_Id=9606 Cystatin S precursor	CST4	16489	8
	IPI00032313.1	SWISS-PROT:P26447|TREMBL:Q6ICP8|REFSEQ_NP:NP_002952;NP_062427|ENSEMBL:ENSP00000351205;ENSP00000346294|H-INV:HIT000037521 Tax_Id=9606 S100 calcium-binding protein A4	S100A4	11949	5
	IPI00032826.1	SWISS-PROT:P50502|REFSEQ_NP:NP_003923|ENSEMBL:ENSP00000216218 Tax_Id=9606 Hsc70-interacting protein	ST13	41477	2
	IPI00032959.2	TREMBL:Q9BRM5;Q8N335;Q14702|REFSEQ_NP:NP_055956|ENSEMBL:ENSP00000282541|H-INV:HIT000042244;HIT000015001;HIT000040629 Tax_Id=9606 Glycerol-3-phosphate dehydrogenase 1-like	GPD1L	39021	3
	IPI00033022.2	SWISS-PROT:P50570-1|TREMBL:Q5I0Y0|REFSEQ_NP:NP_001005360 Tax_Id=9606 Splice Isoform 1 of Dynamin-2	DNM2	98345	2
	IPI00033025.7	SWISS-PROT:Q16181 Tax_Id=9606 Septin-7		50933	2
	IPI00033600.1	TREMBL:Q9UQE5;Q15435|REFSEQ_NP:NP_002703|ENSEMBL:ENSP00000234038|H-INV:HIT000036072;HIT000029998;HIT000035802 Tax_Id=9606 Yeast sds22 homolog	SDS22	41653	3
	IPI00037448.3	SWISS-PROT:Q9UBQ7|TREMBL:Q5T944|REFSEQ_NP:NP_036335|ENSEMBL:ENSP00000313432|H-INV:HIT000029768;HIT000009252 Tax_Id=9606 Glyoxylate reductase/hydroxypyruvate reductase	GRHPR	36045	2
	IPI00045536.1	TREMBL:Q96S93|ENSEMBL:ENSP00000324821 Tax_Id=9606 Hypothetical protein (Similar to human chitinase)	CHID1	41822	6
	IPI00060800.4	TREMBL:Q96DA0;Q6UW28|REFSEQ_NP:NP_660295|ENSEMBL:ENSP00000293983|H-INV:HIT000034533 Similar to common salivary protein 1		19588	8
	IPI00072044.2	TREMBL:Q9Y6B4;Q6FI88;Q96IX1;Q9H0W9|ENSEMBL:ENSP00000346403|H-INV:HIT000025201;HIT000033056 Tax_Id=9606 PTD012 protein	PTD012	35546	2
	IPI00073772.4	SWISS-PROT:P09467|TREMBL:Q53F94;Q5VZC3;Q96E46|REFSEQ_NP:NP_000498|ENSEMBL:ENSP00000253266|H-INV:HIT000036041 Tax_Id=9606 Fructose-1,6-bisphosphatase	FBP1	37059	9
	IPI00099585.5	SWISS-PROT:Q9UNM6|TREMBL:Q53XU2;Q53GN6|REFSEQ_NP:NP_002808|ENSEMBL:ENSP00000333811|H-INV:HIT000030132;HIT000030621 Tax_Id=9606 26S proteasome non-ATPase regulatory subunit 13	PSMD13	43176	2
	IPI00100160.3	SWISS-PROT:Q86VP6-1|REFSEQ_NP:NP_060918|ENSEMBL:ENSP00000299218|H-INV:HIT000020865;HIT000025406;HIT000010676;HIT000002054;HIT000000546 Tax_Id=9606 Splice Isoform 1 of Cullin-associated NEDD8-dissociated protein 1	CAND1	137999	10
	IPI00103067.1	REFSEQ_NP:NP_542157 Tax_Id=9606 CalCyphosine isoform b	CAPS	17873	2
	IPI00103175.1	SWISS-PROT:Q8WVQ1-1|REFSEQ_NP:NP_620148|ENSEMBL:ENSP00000307674;ENSP00000342611|H-INV:HIT000038069 Tax_Id=9606 Splice Isoform 1 of Soluble calcium-activated nucleotidase 1	CANT1	44926	6
	IPI00103397.1	TREMBL:Q14890;Q8WWQ5;Q14425;O60460|REFSEQ_XP:XP_495859|ENSEMBL:ENSP00000347118 Tax_Id=9606 Mucin 5	MUC5AC	270494	3
	IPI00103552.2	TREMBL:Q8WXI7|ENSEMBL:ENSP00000333016|H-INV:HIT000013405 Tax_Id=9606 Ovarian cancer related tumor marker CA125	MUC16	2359682	9
	IPI00105598.2	SWISS-PROT:O00231|TREMBL:Q53FT5|REFSEQ_NP:NP_002806|ENSEMBL:ENSP00000261712|H-INV:HIT000031936;HIT000029623 Tax_Id=9606 26S proteasome non-ATPase regulatory subunit 11	PSMD11	47588	5
	IPI00106646.1	SWISS-PROT:Q9BRK5|TREMBL:Q96AA1;Q53G52;Q5T7L9;Q53HQ9|REFSEQ_NP:NP_057260|H-INV:HIT000033341;HIT000032672;HIT000034077;HIT000039508;HIT000010549;HIT000035200 Tax_Id=9606 45 kDa calcium-binding protein precursor	SDF4	41894	2
	IPI00106687.1	SWISS-PROT:Q9BS40|REFSEQ_NP:NP_064554|ENSEMBL:ENSP00000264265|H-INV:HIT000032397;HIT000033791 Tax_Id=9606 Latexin	LXN	25867	2
	IPI00147874.1	SWISS-PROT:Q9NR45|REFSEQ_NP:NP_061819|ENSEMBL:ENSP00000210444|H-INV:HIT000016051;HIT000004133;HIT000038633;HIT000029276 Tax_Id=9606 Sialic acid synthase	NANS	40738	6
	IPI00163563.2	SWISS-PROT:Q96S96|TREMBL:Q5EVA1|REFSEQ_NP:NP_659399|ENSEMBL:ENSP00000256404|H-INV:HIT000038954 Tax_Id=9606 Cousin-of-RKIP 1 protein	PEBP4	26003	2
	IPI00164623.3	SWISS-PROT:P01024|TREMBL:Q6LDJ0|REFSEQ_NP:NP_000055|ENSEMBL:ENSP00000245907|H-INV:HIT000019583 Tax_Id=9606 Complement C3 precursor	C3	188585	51
	IPI00165949.1	SWISS-PROT:Q9NZ08-2|TREMBL:Q53GQ8|REFSEQ_NP:NP_057526|ENSEMBL:ENSP00000296754|H-INV:HIT000000242 Tax_Id=9606 Type 1 Tumor necrosis facTor recepTor shedding aminopepTidase regulaTor	ARTS-1	108264	7
	IPI00166729.2	SWISS-PROT:P25311|TREMBL:Q5XKQ4;Q8N4N0|REFSEQ_NP:NP_001176|ENSEMBL:ENSP00000292401|H-INV:HIT000041985 Tax_Id=9606 Alpha-2-glycoprotein 1, zinc	AZGP1	34451	24
	IPI00168350.3	TREMBL:Q8NBY1|ENSEMBL:ENSP00000354757 Tax_Id=9606 Serine/threonine-protein kinase MST4	RP6-213H19.1	44068	3
	IPI00168398.1	TREMBL:Q8NCM0|REFSEQ_NP:NP_699169|ENSEMBL:ENSP00000301395 Tax_Id=9606 Hypothetical protein FLJ90165 (contain gamma glutamyl transpetidase domain)	GGT6	48004	2
	IPI00169383.2	SWISS-PROT:P00558|TREMBL:Q5J7W1|REFSEQ_NP:NP_000282|ENSEMBL:ENSP00000218265 Tax_Id=9606 Phosphoglycerate kinase 1	PGK1	44854	18
	IPI00171411.4	SWISS-PROT:Q8NBJ4|TREMBL:Q5VZE3|REFSEQ_NP:NP_057632;NP_808800|ENSEMBL:ENSP00000257504|H-INV:HIT000030615;HIT000010989 Tax_Id=9606 Golgi phosphoprotein 2	GOLPH2	46416	2
	IPI00172579.3	ENSEMBL:ENSP00000346827 Aldehyde dehydrogenase E3 isozyme (family)	ALDH9A1	54252	6
	IPI00176678.5	ENSEMBL:ENSP00000311351 Tax_Id=9606 40 kDa protein (Alcohol dehydrogenase gene)		40667	3
	IPI00177728.3	SWISS-PROT:Q96KP4|REFSEQ_NP:NP_060705|ENSEMBL:ENSP00000325548|H-INV:HIT000007745 Tax_Id=9606 Cytosolic nonspecific dipeptidase	CNDP2	53187	19
	IPI00178316.4	TREMBL:Q9NY75|REFSEQ_NP:NP_612154|ENSEMBL:ENSP00000338109 Tax_Id=9606 MUC4/X apomucin	MUC4	127727	3
	IPI00179330.5	SWISS-PROT:P62979|TREMBL:Q8WYN9;Q5RKT7|REFSEQ_NP:NP_002945|ENSEMBL:ENSP00000272317|H-INV:HIT000030375 Tax_Id=9606 Ubiquitin and ribosomal protein S27a	RPS27A	18293	4
	IPI00180675.4	SWISS-PROT:Q71U36|TREMBL:Q9UQM3|REFSEQ_NP:NP_006000|ENSEMBL:ENSP00000301071 Tax_Id=9606 Tubulin alpha-3 chain	TUBA3	50788	14
	IPI00182728.2	SWISS-PROT:O75351|TREMBL:Q69HW4;Q6PJZ4|REFSEQ_NP:NP_004860|ENSEMBL:ENSP00000238497|H-INV:HIT000001727 Tax_Id=9606 Vacuolar sorting protein 4b	VPS4B	49443	3
	IPI00183508.2	SWISS-PROT:Q12792-2|TREMBL:Q6FHL6;Q6NUK9;Q59G07;Q5U0B1|REFSEQ_NP:NP_002813|ENSEMBL:ENSP00000321058|H-INV:HIT000039488 Tax_Id=9606 Twinfilin isoform 1	PTK9	44119	2
	IPI00185600.2	TREMBL:Q59EP1;Q6ICS0|ENSEMBL:ENSP00000341005;ENSP00000265447|H-INV:HIT000003042 Tax_Id=9606 ANXA11 protein	ANXA11	54701	3
	IPI00186290.5	SWISS-PROT:P13639|TREMBL:Q8TA90;Q6PK56;Q58J86|REFSEQ_NP:NP_001952|ENSEMBL:ENSP00000307940 Tax_Id=9606 Elongation factor 2	EEF2	96115	12
	IPI00215767.1	SWISS-PROT:P15291|TREMBL:Q86XA6|REFSEQ_NP:NP_001488|ENSEMBL:ENSP00000199168 Tax_Id=9606 UDP-Gal:betaGlcNAc beta 1,4- galactosyltransferase 1, membrane-bound form	B4GALT1	44291	2
	IPI00215914.2	SWISS-PROT:P84077|REFSEQ_NP:NP_001649|ENSEMBL:ENSP00000272102|H-INV:HIT000034937;HIT000034227;HIT000014445;HIT000014482;HIT000035215;HIT000003095 Tax_Id=9606 ADP-ribosylation factor 1	ARF1	20610	3
	IPI00216057.4	SWISS-PROT:Q00796|REFSEQ_NP:NP_003095|ENSEMBL:ENSP00000267814|H-INV:HIT000039887;HIT000039074 Tax_Id=9606 Sorbitol dehydrogenase	SORD	38768	4
	IPI00216298.5	SWISS-PROT:P10599|TREMBL:Q5T937;Q9UDG5|REFSEQ_NP:NP_003320|ENSEMBL:ENSP00000259332|H-INV:HIT000031528 Tax_Id=9606 Thioredoxin	TXN	11884	3
	IPI00216318.4	SWISS-PROT:P31946|REFSEQ_NP:NP_003395;NP_647539|ENSEMBL:ENSP00000300161;ENSP00000217069|H-INV:HIT000028900;HIT000030345 Tax_Id=9606 14-3-3 protein beta/alpha	YWHAB	28048	3
	IPI00216691.4	SWISS-PROT:P07737|TREMBL:Q53Y44|REFSEQ_NP:NP_005013|ENSEMBL:ENSP00000225655|H-INV:HIT000030922;HIT000032933;HIT000037028;HIT000036275 Tax_Id=9606 Profilin-1	PFN1	15085	4
	IPI00216694.2	TREMBL:Q53GY0;Q86YI6|REFSEQ_NP:NP_005023|ENSEMBL:ENSP00000289290 Tax_Id=9606 Plastin 3 variant	PLS3	71235	2
	IPI00217223.1	SWISS-PROT:P22234|TREMBL:Q68CQ5|REFSEQ_NP:NP_006443|ENSEMBL:ENSP00000264221|H-INV:HIT000034875;HIT000038581 Tax_Id=9606 Multifunctional protein ADE2	PAICS	50389	3
	IPI00217966.5	SWISS-PROT:P00338|TREMBL:Q6IBM7;Q53G53|REFSEQ_NP:NP_005557|ENSEMBL:ENSP00000227157|H-INV:HIT000009789 Tax_Id=9606 Lactate dehydrogenase A variant	LDHA	36951	11
	IPI00217987.8	SWISS-PROT:P11215|REFSEQ_NP:NP_000623|ENSEMBL:ENSP00000287497|H-INV:HIT000014463 Tax_Id=9606 Integrin alpha-M precursor	ITGAM	128410	3
	IPI00218192.1	SWISS-PROT:Q14624-2|ENSEMBL:ENSP00000340520 Tax_Id=9606 Splice Isoform 2 of Inter-alpha-trypsin inhibitor heavy chain H4 precursor	ITIH4	101521	7
	IPI00218236.4	SWISS-PROT:P62140|TREMBL:Q5U087;Q6FG45|REFSEQ_NP:NP_002700;NP_996759|ENSEMBL:ENSP00000296122;ENSP00000351298|H-INV:HIT000035617;HIT000031106 Tax_Id=9606 Serine/threonine protein phosphatase PP1-beta catalytic subunit	PP1CB	37961	2
	IPI00218342.9	SWISS-PROT:P11586|REFSEQ_NP:NP_005947|ENSEMBL:ENSP00000216605|H-INV:HIT000034591 Tax_Id=9606 C-1-tetrahydrofolate synthase, cytoplasmic	MTHFD1	102049	3
	IPI00218414.4	SWISS-PROT:P00918|TREMBL:Q6LD99;Q6FI12|REFSEQ_NP:NP_000058|ENSEMBL:ENSP00000285379|H-INV:HIT000035559 Tax_Id=9606 Carbonic anhydrase II	CA2	29154	2
	IPI00218693.7	SWISS-PROT:P07741|TREMBL:Q68DF9|REFSEQ_NP:NP_000476|ENSEMBL:ENSP00000355098 Tax_Id=9606 Adenine phosphoribosyltransferase	APRT	19635	2
	IPI00218728.2	SWISS-PROT:P43034|REFSEQ_NP:NP_000421|ENSEMBL:ENSP00000006951 Tax_Id=9606 Platelet-activating factor acetylhydrolase IB alpha subunit	PAFAH1B1	47047	3
	IPI00218914.4	SWISS-PROT:P00352|TREMBL:Q5SYQ9;Q5SYR0;Q5SYQ8;Q5SYQ7|REFSEQ_NP:NP_000680|ENSEMBL:ENSP00000297785|H-INV:HIT000030461 Tax_Id=9606 Retinal dehydrogenase 1	ALDH1A1	55323	8
	IPI00218918.4	SWISS-PROT:P04083|TREMBL:Q5T3N0;Q5TZZ9|REFSEQ_NP:NP_000691|ENSEMBL:ENSP00000257497|H-INV:HIT000015260 Tax_Id=9606 Annexin A1	ANXA1	38787	20
	IPI00219018.5	SWISS-PROT:P04406|TREMBL:Q5ZEY3;Q5D0F4;Q16768|REFSEQ_NP:NP_002037|ENSEMBL:ENSP00000229239|H-INV:HIT000034167;HIT000040230;HIT000036204;HIT000009799;HIT000030508;HIT000031710;HIT000040030;HIT000040848 Glyceraldehyde 3-phosphate dehydrogenase	GAPDH	36201	10
	IPI00219029.2	SWISS-PROT:P17174|TREMBL:Q5VW80|REFSEQ_NP:NP_002070|ENSEMBL:ENSP00000239123|H-INV:HIT000029680 Tax_Id=9606 Aspartate aminotransferase, cytoplasmic	GOT1	46316	2
	IPI00219217.2	SWISS-PROT:P07195|TREMBL:Q5U077|REFSEQ_NP:NP_002291|ENSEMBL:ENSP00000229319|H-INV:HIT000030829;HIT000037014 Tax_Id=9606 L-lactate dehydrogenase B chain	LDHB	36769	6
	IPI00219446.4	SWISS-PROT:P30086|REFSEQ_NP:NP_002558|ENSEMBL:ENSP00000261313|H-INV:HIT000037989;HIT000041250;HIT000033915 Tax_Id=9606 Phosphatidylethanolamine-binding protein	PBP	21027	2
	IPI00219525.9	SWISS-PROT:P52209|REFSEQ_NP:NP_002622|ENSEMBL:ENSP00000270776|H-INV:HIT000029558 Tax_Id=9606 6-phosphogluconate dehydrogenase, decarboxylating	PGD	53488	14
	IPI00219682.5	SWISS-PROT:P27105|TREMBL:Q5VX96|REFSEQ_NP:NP_004090|ENSEMBL:ENSP00000286713|H-INV:HIT000035053 Tax_Id=9606 Erythrocyte band 7 integral membrane protein	STOM	31751	5
	IPI00219757.12	SWISS-PROT:P09211|TREMBL:Q5TZY3|REFSEQ_NP:NP_000843|ENSEMBL:ENSP00000196968|H-INV:HIT000035116 Tax_Id=9606 Glutathione S-transferase P	GSTP1	23438	8
	IPI00219953.2	SWISS-PROT:P30085|TREMBL:Q5SVZ0;Q53GB7|REFSEQ_NP:NP_057392|ENSEMBL:ENSP00000294340|H-INV:HIT000008532;HIT000001896;HIT000036924;HIT000001871 Tax_Id=9606 UMP-CMP kinase variant	CMPK	26280	3
	IPI00220219.5	SWISS-PROT:P35606|REFSEQ_NP:NP_004757|ENSEMBL:ENSP00000329419|H-INV:HIT000029520 Tax_Id=9606 Coatomer beta' subunit	COPB2	103147	2
	IPI00220271.2	SWISS-PROT:P14550|TREMBL:Q6IAZ4;Q5T621|REFSEQ_NP:NP_006057;NP_697021|ENSEMBL:ENSP00000312606;ENSP00000262749|H-INV:HIT000032437;HIT000029823 Tax_Id=9606 Alcohol dehydrogenase	AKR1A1	36761	12
	IPI00220301.4	SWISS-PROT:P30041|TREMBL:Q5TAH4|REFSEQ_NP:NP_004896|ENSEMBL:ENSP00000236251|H-INV:HIT000020795;HIT000042159 Tax_Id=9606 Peroxiredoxin 6	PRDX6	25002	4
	IPI00221224.4	SWISS-PROT:P15144|TREMBL:Q8IVL7;Q71E46;Q6GT90;Q9UCE0;Q59E93|REFSEQ_NP:NP_001141|ENSEMBL:ENSP00000300060 Tax_Id=9606 Aminopeptidase N	ANPEP	109711	12
	IPI00221225.2	SWISS-PROT:P09525|TREMBL:Q6LES2;Q6MZI0;Q59FK3|REFSEQ_NP:NP_001144|ENSEMBL:ENSP00000347164|H-INV:HIT000014623;HIT000029413;HIT000035356 Tax_Id=9606 Annexin A4	ANXA4	36320	6
	IPI00246058.3	SWISS-PROT:Q8WUM4|TREMBL:Q6NUS1|REFSEQ_NP:NP_037506|ENSEMBL:ENSP00000307387|H-INV:HIT000001090;HIT000004596 Tax_Id=9606 PDCD6IP protein	PDCD6IP	97385	14
	IPI00256684.1	SWISS-PROT:O95782-2|REFSEQ_NP:NP_570603|ENSEMBL:ENSP00000346246|H-INV:HIT000025521;HIT000036581 Tax_Id=9606 Splice Isoform B of Adapter-related protein complex 2 alpha 1 subunit	AP2A1	106387	2
	IPI00289334.1	SWISS-PROT:O75369-1|TREMBL:Q59EC2;Q68CT4|REFSEQ_NP:NP_001448|ENSEMBL:ENSP00000295956|H-INV:HIT000025862 Tax_Id=9606 Splice Isoform 1 of Filamin B	FLNB	280188	6
	IPI00289758.5	SWISS-PROT:P17655|TREMBL:Q59EF6|REFSEQ_NP:NP_001739|ENSEMBL:ENSP00000295006|H-INV:HIT000039201 Tax_Id=9606 Calpain-2 catalytic subunit	CAPN2	80683	2
	IPI00289819.4	SWISS-PROT:P11717|TREMBL:Q96PT5;Q59EZ3|REFSEQ_NP:NP_000867|ENSEMBL:ENSP00000349437 Tax_Id=9606 Cation-independent mannose-6-phosphate receptor precursor	IGF2R	281056	2
	IPI00289983.1	TREMBL:Q96QM0|ENSEMBL:ENSP00000323036|H-INV:HIT000033241 Tax_Id=9606 ACPP protein	ACPP	48733	3
	IPI00290279.1	SWISS-PROT:P55263-1|TREMBL:Q5VXR4|REFSEQ_NP:NP_006712|ENSEMBL:ENSP00000286621 Tax_Id=9606 Splice Isoform Long of Adenosine kinase	ADK	40919	5
	IPI00290416.3	SWISS-PROT:Q9NTK5-1|TREMBL:Q5BJD7|REFSEQ_NP:NP_037473|ENSEMBL:ENSP00000284719;ENSP00000352986|H-INV:HIT000035990;HIT000025142;HIT000010795;HIT000028353;HIT000040735 Tax_Id=9606 Splice Isoform 1 of Putative GTP-binding protein PTD004	PTD004	44943	3
	IPI00290553.2	SWISS-PROT:O75891|TREMBL:Q53H87;Q53HP5|REFSEQ_NP:NP_036322|ENSEMBL:ENSP00000273450 Tax_Id=9606 10-formyltetrahydrofolate dehydrogenase	ALDH1L1	99622	7
	IPI00291005.7	SWISS-PROT:P40925|TREMBL:Q6I9V0|REFSEQ_NP:NP_005908|ENSEMBL:ENSP00000233114|H-INV:HIT000030445 Tax_Id=9606 Malate dehydrogenase, cytoplasmic	MDH1	36500	6
	IPI00291136.3	SWISS-PROT:P12109|TREMBL:Q9BSA8;Q8TBN2;Q7Z645|REFSEQ_NP:NP_001839|ENSEMBL:ENSP00000355180;ENSP00000322014 Tax_Id=9606 Collagen alpha 1(VI) chain precursor	COL6A1	109621	3
	IPI00291175.3	SWISS-PROT:P18206-2|TREMBL:Q5SWX2|REFSEQ_NP:NP_003364|ENSEMBL:ENSP00000277829 Tax_Id=9606 Vinculin	VCL	117220	12
	IPI00291262.3	SWISS-PROT:P10909|TREMBL:Q8IWM0;Q6LDQ3;Q8IWL5|REFSEQ_NP:NP_976084|H-INV:HIT000034978;HIT000018266;HIT000038667 Tax_Id=9606 Clusterin precursor	CLU	53031	18
	IPI00291866.3	SWISS-PROT:P05155|TREMBL:Q547W3;Q59EI5|REFSEQ_NP:NP_000053|ENSEMBL:ENSP00000278407|H-INV:HIT000035189 Tax_Id=9606 Plasma protease C1 inhibitor precursor	SERPING1	55347	6
	IPI00292530.1	SWISS-PROT:P19827|TREMBL:Q562G1|REFSEQ_NP:NP_002206|ENSEMBL:ENSP00000273283 Tax_Id=9606 Inter-alpha-trypsin inhibitor heavy chain H1 precursor	ITIH1	101782	8
	IPI00292858.4	SWISS-PROT:P19971|REFSEQ_NP:NP_001944|ENSEMBL:ENSP00000352279;ENSP00000252029|H-INV:HIT000038301 Tax_Id=9606 Thymidine phosphorylase precursor	ECGF1	50323	18
	IPI00292993.3	SWISS-PROT:P17213|TREMBL:Q9UCT4;Q5JRW0;Q8IW58|REFSEQ_NP:NP_001716|ENSEMBL:ENSP00000262865 Tax_Id=9606 Bactericidal/permeability-increasing protein	BPI	54074	2
	IPI00293867.6	SWISS-PROT:P30046|TREMBL:Q53Y51|REFSEQ_NP:NP_001346|ENSEMBL:ENSP00000215773|H-INV:HIT000037151;HIT000032564 Tax_Id=9606 D-dopachrome tautomerase	DDT	12687	4
	IPI00293898.1	TREMBL:Q8IZY7|REFSEQ_NP:NP_002635|ENSEMBL:ENSP00000348888;ENSP00000294989 Tax_Id=9606 Polimeric Immunoglobulin gamma receptor	PIGR	84429	31
	IPI00294578.1	SWISS-PROT:P21980-1|TREMBL:Q6B838;Q6DKH2;Q6ZTL3|REFSEQ_NP:NP_004604|ENSEMBL:ENSP00000355330|H-INV:HIT000014637 Tax_Id=9606 Splice Isoform 1 of Protein-glutamine gamma-glutamyltransferase	TGM2	78420	18
	IPI00295386.6	SWISS-PROT:P16152|REFSEQ_NP:NP_001748|ENSEMBL:ENSP00000290349|H-INV:HIT000030953;HIT000037233 Tax_Id=9606 Carbonyl reductase [NADPH] 1	CBR1	30510	12
	IPI00295542.4	SWISS-PROT:Q02818|TREMBL:Q53GX6;Q96BA4|REFSEQ_NP:NP_006175|ENSEMBL:ENSP00000263273|H-INV:HIT000037324;HIT000030823;HIT000008732 Tax_Id=9606 Nucleobindin 1 precursor	NUCB1	53818	2
	IPI00295741.3	SWISS-PROT:P07858|TREMBL:Q6LAF9;Q503A6;Q8TAC7;Q5HYG5|REFSEQ_NP:NP_680093;NP_680090;NP_680092;NP_001899;NP_680091|ENSEMBL:ENSP00000345672;ENSP00000342070|H-INV:HIT000034868;HIT000016937;HIT000022238 Tax_Id=9606 Cathepsin B precursor	CTSB	38752	11
	IPI00295851.3	SWISS-PROT:P53618 Tax_Id=9606 Coatomer beta subunit	COPB	108211	3
	IPI00295857.5	SWISS-PROT:P53621|TREMBL:Q5T201;Q8IXZ9|REFSEQ_NP:NP_004362|ENSEMBL:ENSP00000241704 Tax_Id=9606 COPA protein	COPA	140832	8
	IPI00296099.4	SWISS-PROT:P07996|TREMBL:Q7KYY3;Q59E99|REFSEQ_NP:NP_003237|ENSEMBL:ENSP00000260356 Tax_Id=9606 Thrombospondin 1 precursor	THBS1	133291	3
	IPI00296183.5	SWISS-PROT:P30838|TREMBL:Q6PKA6|REFSEQ_NP:NP_000682|ENSEMBL:ENSP00000225740|H-INV:HIT000039131;HIT000034058;HIT000031895 Tax_Id=9606 Aldehyde dehydrogenase, dimeric NADP-preferring	ALDH3A1	50746	5
	IPI00296777.3	SWISS-PROT:Q14515 Tax_Id=9606 SPARC-like protein 1 precursor	SPARCL1	76025	4
	IPI00298793.4	SWISS-PROT:O00462|TREMBL:Q59EG5|REFSEQ_NP:NP_005899|ENSEMBL:ENSP00000226578|H-INV:HIT000037291 Tax_Id=9606 Beta-mannosidase precursor	MANBA	101800	6
	IPI00298828.1	SWISS-PROT:P02749|REFSEQ_NP:NP_000033|ENSEMBL:ENSP00000205948|H-INV:HIT000040179;HIT000038905 Tax_Id=9606 Beta-2-glycoprotein I precursor	APOH	39584	7
	IPI00298853.5	SWISS-PROT:P02774 Tax_Id=9606 Vitamin D-binding protein precursor	GC	54526	3
	IPI00298860.3	SWISS-PROT:P02788|TREMBL:Q8IX02;Q5EK51;Q5DSM0;Q8IWS6|REFSEQ_NP:NP_002334|ENSEMBL:ENSP00000231751|H-INV:HIT000037350;HIT000037351;HIT000039489;HIT000018718 Tax_Id=9606 Lactotransferrin precursor	LTF	80170	74
	IPI00298994.3	SWISS-PROT:Q9Y490|TREMBL:Q5TCU6;Q86YD0;Q9UPX3;Q5TCU5|REFSEQ_NP:NP_006280|ENSEMBL:ENSP00000316029|H-INV:HIT000000744 Tax_Id=9606 Talin 1	TLN1	271717	21
	IPI00299026.3	SWISS-PROT:P04066|REFSEQ_NP:NP_000138|ENSEMBL:ENSP00000312956|H-INV:HIT000037953 Tax_Id=9606 Tissue alpha-L-fucosidase precursor	FUCA1	53428	2
	IPI00299086.3	SWISS-PROT:O00560|REFSEQ_NP:NP_001007068;NP_005616|ENSEMBL:ENSP00000260130 Tax_Id=9606 Syntenin-1	SDCBP	32595	3
	IPI00299116.1	SWISS-PROT:O00592 Tax_Id=9606 Podocalyxin-like protein 1 precursor	PODXL	56018	2
	IPI00299155.5	SWISS-PROT:P25789|TREMBL:Q53XP2;Q567Q5;Q7Z474|REFSEQ_NP:NP_002780|ENSEMBL:ENSP00000044462|H-INV:HIT000039544;HIT000032410 Tax_Id=9606 Proteasome subunit alpha type 4	PSMA4	29750	2
	IPI00299547.2	SWISS-PROT:P80188|TREMBL:Q6FGL5;Q5SYW0;Q5SYV9|REFSEQ_NP:NP_005555|ENSEMBL:ENSP00000277480|H-INV:HIT000041793 Tax_Id=9606 Lipocalin 2	LCN2	22945	9
	IPI00299571.4	SWISS-PROT:Q15084|TREMBL:Q53RC7;Q6ZSH5|REFSEQ_NP:NP_005733|ENSEMBL:ENSP00000272227|H-INV:HIT000030313;HIT000010200 Protein dissulfide-isomerase A6	PDIA6	54408	3
	IPI00299729.3	SWISS-PROT:P20061|REFSEQ_NP:NP_001053|ENSEMBL:ENSP00000257264|H-INV:HIT000038374 Tax_Id=9606 Transcobalamin I precursor	TCN1	48677	8
	IPI00302592.1	TREMBL:Q8NF52|ENSEMBL:ENSP00000349183|H-INV:HIT000024175;HIT000026053;HIT000015294 Tax_filamin A, alpha	FLNA	283991	2
	IPI00302688.6	TREMBL:Q5TEG4|H-INV:HIT000009070 Tax_Id=9606 OTTHUMP00000017171 (ECHDC1 protein)	ECHDC1	33848	2
	IPI00303318.2	SWISS-PROT:Q9NUQ9|TREMBL:Q68D08;Q9NW21|REFSEQ_NP:NP_057707|ENSEMBL:ENSP00000311651;ENSP00000350710|H-INV:HIT000037545;HIT000003700;HIT000004533;HIT000031630 Tax_Id=9606 Protein FAM49B	FAM49B	37010	2
	IPI00303476.1	SWISS-PROT:P06576|REFSEQ_NP:NP_001677|ENSEMBL:ENSP00000262030|H-INV:HIT000037590 Tax_Id=9606 ATP synthase beta chain, mitochondrial precursor	ATP5B	56525	2
	IPI00303882.1	SWISS-PROT:O60664-1|TREMBL:Q9BS03;Q53G77|REFSEQ_NP:NP_005808|ENSEMBL:ENSP00000221957|H-INV:HIT000033305;HIT000030502 Tax_Id=9606 Splice Isoform B of Mannose-6-phosphate receptor binding protein 1	M6PRBP1	47175	2
	IPI00304925.2	SWISS-PROT:P08107|TREMBL:Q59EJ3;Q9UQC1;Q5JQI4|REFSEQ_NP:NP_005337|H-INV:HIT000034281;HIT000030904;HIT000038434 Tax_Id=9606 Heat sHock 70kDa protein 1B	HSPA1A	70267	11
	IPI00305461.2	SWISS-PROT:P19823|TREMBL:Q5T986;Q5T985|REFSEQ_NP:NP_002207|ENSEMBL:ENSP00000351190 Tax_Id=9606 Inter-alpha-trypsin inhibitor heavy chain H2 precursor	ITIH2	106826	6
	IPI00305477.5	SWISS-PROT:P01037|REFSEQ_NP:NP_001889|ENSEMBL:ENSP00000305731|H-INV:HIT000039155 Tax_Id=9606 Cystatin SN precursor	CST1	16579	4
	IPI00305719.7	TREMBL:Q96GX7|REFSEQ_NP:NP_003935|ENSEMBL:ENSP00000290533|H-INV:HIT000034168 Tax_Id=9606 Selenium binding protein 1	SELENBP1	52928	13
	IPI00305978.4	SWISS-PROT:O43488|TREMBL:Q5TG63|REFSEQ_NP:NP_003680|ENSEMBL:ENSP00000235835|H-INV:HIT000035710;HIT000035311;HIT000033168;HIT000035071;HIT000036455 Tax_Id=9606 Aflatoxin B1 aldehyde reductase member 2	AKR7A2	40020	2
	IPI00328257.4	SWISS-PROT:Q10567-1|REFSEQ_NP:NP_001118|ENSEMBL:ENSP00000350199 Tax_Id=9606 Splice Isoform A of Adapter-related protein complex 1 beta 1 subunit	AP1B1	105452	4
	IPI00328318.5	TREMBL:Q59H92|ENSEMBL:ENSP00000294724;ENSP00000309020 Tax_Id=9606 Amylo-1,6-glucosidase, 4-alpha-glucanotransferase isoform 1 variant	AGL	177058	4
	IPI00328343.7	SWISS-PROT:Q13838|TREMBL:Q5RJ61;Q5HYT9;Q59G92;Q5HYT6;Q5STU3;Q5STU1;Q5HYU0;Q53GL9;Q5STA2;Q5HYT8;Q5STA0;Q7KYK3|REFSEQ_NP:NP_004631;NP_542165|ENSEMBL:ENSP00000266122|H-INV:HIT000031879;HIT000036076;HIT000029552 Tax_Id=9606 Spliceosome RNA helicase BAT1	BAT1	49416	2
	IPI00329801.10	SWISS-PROT:P08758|TREMBL:Q6FHB3|REFSEQ_NP:NP_001145|ENSEMBL:ENSP00000296511|H-INV:HIT000032140;HIT000035976;HIT000038395;HIT000030406;HIT000035961 Tax_Id=9606 Annexin V	ANXA5	35959	8
	IPI00334191.5	TREMBL:Q59FS8;Q86UM1|ENSEMBL:ENSP00000354125 Eukaryotic translation initiation factor 3, subunit 9 eta, 116kDa isoform b variant	EIF3S9	92694	2
	IPI00335168.8	SWISS-PROT:P60660-1|REFSEQ_NP:NP_066299|ENSEMBL:ENSP00000301540|H-INV:HIT000038019 Tax_Id=9606 Smooth muScle and non-muScle myoSin alkali light chain iSoform 1	MYL6	17090	3
	IPI00337335.3	TREMBL:Q9H882;Q9BW35;Q6XYE4;Q76B62;Q7Z406;Q96I22;Q8WV23;Q5CZ75|REFSEQ_NP:NP_079005|ENSEMBL:ENSP00000262269|H-INV:HIT000007217 Tax_Id=9606 Myosin heavy chain	MYH14	228889	41
	IPI00382470.2	TREMBL:Q5CAQ7|REFSEQ_NP:NP_001017963|H-INV:HIT000013060 Tax_Id=9606 Heat shock protein HSP 90-alpha 2	HSPCA	98622	2
	IPI00383237.3	TREMBL:Q9UK31;Q9NYI7;Q9UKK4|ENSEMBL:ENSP00000334983 Tax_Id=9606 Pyruvate kinase M2	PKM2	58314	17
	IPI00384051.4	SWISS-PROT:Q9UL46|TREMBL:Q86SZ7;Q6FHK9|REFSEQ_NP:NP_002809|ENSEMBL:ENSP00000216802|H-INV:HIT000038705;HIT000009854;HIT000031893 Tax_Id=9606 Proteasome activator complex subunit 2	PSME2	27384	3
	IPI00384406.1	TREMBL:Q9UL90 Tax_Id=9606 Myosin-reactive immunoglobulin heavy chain variable region		12543	3
	IPI00384783.2	SWISS-PROT:Q8N474|TREMBL:Q9BZZ6;Q6ZSL4|REFSEQ_NP:NP_003003|ENSEMBL:ENSP00000220772 Tax_Id=9606 Secreted frizzled-related protein 1 precursor	SFRP1	36274	7
	IPI00385244.4	SWISS-PROT:P18669|TREMBL:Q6FHU2|REFSEQ_NP:NP_002620|ENSEMBL:ENSP00000351067;ENSP00000306191|H-INV:HIT000034757 Tax_Id=9606 Phosphoglycerate mutase 1	PGAM1	28769	3
	IPI00397881.2	REFSEQ_XP:XP_371495 Tax_Id=9606 PREDICTED: similar to 40S ribosomal protein SA (p40) (34/67 kDa laminin receptor) (Colon carcinoma laminin-binding protein) (NEM/1CHD4) (Multidrug resistance-associated protein MGr1-Ag)	LOC388954	28824	2
	IPI00398625.4	SWISS-PROT:Q86YZ3|TREMBL:Q5DT20;Q5U1F4;Q5W8V9|REFSEQ_NP:NP_001009931|ENSEMBL:ENSP00000350138 Tax_Id=9606 Hornerin	HRNR	283111	2
	IPI00409640.1	TREMBL:Q86X29|REFSEQ_NP:NP_991403|ENSEMBL:ENSP00000354575 Tax_Id=9606 LISCH protein, isoform 2	LSR	72534	2
	IPI00411463.2	ENSEMBL:ENSP00000341200 HECT UBA and WWE Domain Containing 1 EC_6.3.2.- E3 Ubiquitin Ligase URE B1		23448	2
	IPI00413728.2	SWISS-PROT:Q13813-1|TREMBL:Q5VXV5;Q9UG16;Q14917|REFSEQ_NP:NP_003118|ENSEMBL:ENSP00000346512|H-INV:HIT000024537 Tax_Id=9606 Splice Isoform 1 of Spectrin alpha chain, brain	SPTAN1	285150	7
	IPI00414717.1	SWISS-PROT:Q92896|TREMBL:Q6P9D1;Q6ZMF1|REFSEQ_NP:NP_036333|ENSEMBL:ENSP00000205061|H-INV:HIT000010246;HIT000008731;HIT000010306 Tax_Id=9606 Golgi apparatus protein 1	GLG1	141009	6
	IPI00418471.5	SWISS-PROT:P08670|TREMBL:Q5JVT0;Q53HU8;Q548L2|REFSEQ_NP:NP_003371|ENSEMBL:ENSP00000224237;ENSP00000349623|H-INV:HIT000029398;HIT000041049;HIT000022190 Tax_Id=9606 Vimentin	VIM	53545	3
	IPI00419237.1	SWISS-PROT:P28838|TREMBL:Q6P0L6;Q6IAM6|REFSEQ_NP:NP_056991|ENSEMBL:ENSP00000226299|H-INV:HIT000005329 Tax_Id=9606 LAP3 protein	LAP3	56500	2
	IPI00419501.4	TREMBL:Q6NS36|H-INV:HIT000037027 Tax_Id=9606 Ferritin heavy chain	FTH1	23506	2
	IPI00419585.6	SWISS-PROT:P62937|TREMBL:Q71V99|REFSEQ_NP:NP_066953|ENSEMBL:ENSP00000348240;ENSP00000351238|H-INV:HIT000036404;HIT000032374;HIT000009843;HIT000032571;HIT000029837;HIT000033052 Tax_Id=9606 Peptidyl-prolyl cis-trans isomerase A	PPIA	18098	3
	IPI00430808.1	TREMBL:Q6GMV9 Tax_Ig kappa chain		25915	11
	IPI00430842.3	TREMBL:Q6GMX2|REFSEQ_XP:XP_496157|ENSEMBL:ENSP00000348061|H-INV:HIT000017652 IG alpha 1 protein	IGHA1	53858	23
	IPI00455315.3	SWISS-PROT:P07355|TREMBL:Q567R4|REFSEQ_NP:NP_001002857;NP_004030|ENSEMBL:ENSP00000348640|H-INV:HIT000039095;HIT000037682;HIT000037356;HIT000030371 Tax_Id=9606 Annexin A2	ANXA2	38677	23
	IPI00456969.1	SWISS-PROT:Q14204|TREMBL:Q9NRC3;Q92862|REFSEQ_NP:NP_001367|ENSEMBL:ENSP00000348965|H-INV:HIT000020270;HIT000028512;HIT000000031;HIT000039195;HIT000007021 Tax_Id=9606 Dynein heavy chain, cytosolic	DYNC1H1	534809	8
	IPI00465028.5	SWISS-PROT:P60174-1|TREMBL:Q6FHP9;Q53HE2|REFSEQ_NP:NP_000356|ENSEMBL:ENSP00000229270|H-INV:HIT000037004;HIT000034284;HIT000038196;HIT000033038;HIT000033462;HIT000035328 Tax_Id=9606 Triosephosphate isomerase 1 variant	TPI1	26981	7
	IPI00465121.1	TREMBL:Q6B6N3 Tax_Id=9606 Galphai2 protein	GNAI2	42035	2
	IPI00465248.4	SWISS-PROT:P06733|TREMBL:Q9UCH6;Q53FT9;Q96GV1;Q9BT62;Q53HR3|REFSEQ_NP:NP_001419 Alpha-enolase	ENO1	47350	25
	IPI00465343.2	SWISS-PROT:P00326|TREMBL:Q71V49|REFSEQ_NP:NP_000660 Tax_Id=9606 Alcohol dehydrogenase gamma chain	ADH1C	40566	13
	IPI00465431.4	SWISS-PROT:P17931|TREMBL:Q6FGL0;Q86TY5;Q6NVH9;Q6IBA7|REFSEQ_NP:NP_002297|H-INV:HIT000030151 Tax_Id=9606 Galectin-3	LGALS3	26098	6
	IPI00465439.4	SWISS-PROT:P04075|TREMBL:Q6FI10;Q9UCN2;Q9BWD9|REFSEQ_NP:NP_908932;NP_908930;NP_000025|ENSEMBL:ENSP00000320187;ENSP00000336927|H-INV:HIT000035037;HIT000037691;HIT000023608;HIT000036307;HIT000036009;HIT000037379;HIT000009851 Tax_Id=9606 Fructose-bisphosphate aldolase A	ALDOA	39720	13
	IPI00470525.2	SWISS-PROT:P06737|TREMBL:Q6P1L4;Q641R5;Q501V9|REFSEQ_NP:NP_002854|ENSEMBL:ENSP00000216392 Tax_Id=9606 GlycoGen phosphorylase, liver	PYGL	97560	5
	IPI00470699.1	TREMBL:Q687X5;Q658Q9;Q8WWB0|ENSEMBL:ENSP00000305545|H-INV:HIT000028583;HIT000027867;HIT000027956;HIT000038842 Tax_Id=9606 Six transmembrane prostate protein 2 variant 1	STEAP4	52518	6
	IPI00472082.1	SWISS-PROT:P36952|TREMBL:Q8WW89;Q6N0B4|REFSEQ_NP:NP_002630|H-INV:HIT000038912 Tax_Id=9606 Maspin precursor	SERPINB5	42568	9
	IPI00472610.2	SWISS-PROT:P01857|TREMBL:Q6PI81;Q6PJA4|H-INV:HIT000038436 Tax_Id=9606 IGHM protein	IGHM	53317	12
	IPI00478003.1	SWISS-PROT:P01023|TREMBL:Q5QTS0;Q9BQ22;Q6PIY3|REFSEQ_NP:NP_000005 Tax_Id=9606 Alpha-2-macroglobulin precursor	A2M	164600	33
	IPI00478493.1	SWISS-PROT:P00738|TREMBL:Q6LBY9|REFSEQ_NP:NP_005134|ENSEMBL:ENSP00000348170|H-INV:HIT000012486 Tax_Id=9606 Haptoglobin precursor	HP	45861	13
	IPI00479359.5	SWISS-PROT:P15311|TREMBL:Q9UK20;Q9UJZ2;Q9UJZ8;Q9UJZ6;Q9UJZ7|REFSEQ_NP:NP_003370|ENSEMBL:ENSP00000338934;ENSP00000353627|H-INV:HIT000036395 Tax_Id=9606 Ezrin	VIL2	69339	7
	IPI00514598.1	SWISS-PROT:P35237|TREMBL:Q9UDI7;Q5TD06;Q8IXH2|REFSEQ_NP:NP_004559|ENSEMBL:ENSP00000325140;ENSP00000338358|H-INV:HIT000013752;HIT000030377;HIT000010423 Tax_Id=9606 Placental thrombin inhibitor	SERPINB6	42904	2
	IPI00550061.1	TREMBL:Q9ULB6;Q86TT2|ENSEMBL:ENSP00000251006 Tax_Id=9606 Full-length cDNA clone CS0DI019YF20 of Placenta of Homo sapiens		58020	3
	IPI00550069.2	SWISS-PROT:P13489|TREMBL:Q59GB3;Q96FD7|REFSEQ_NP:NP_976321;NP_976318;NP_976322;NP_976320;NP_002930;NP_976323;NP_976317;NP_976319|ENSEMBL:ENSP00000346402;ENSP00000348515;ENSP00000072713|H-INV:HIT000026159;HIT000036821 Tax_Id=9606 Placental ribonuclease inhibitor	RNH1	51635	13
	IPI00550363.1	SWISS-PROT:P37802|TREMBL:Q6FGI1|REFSEQ_NP:NP_003555|ENSEMBL:ENSP00000309775|H-INV:HIT000042174;HIT000034304;HIT000031037 Tax_Id=9606 Transgelin 2	TAGLN2	22563	2
	IPI00550991.1	TREMBL:Q59GP9|H-INV:HIT000017916 Tax_Id=9606 Alpha-1-antichymotrypsin precursor	SERPINA3	50767	5
	IPI00551005.1	H-INV:HIT000014643 Tax_Id=9606 Ig lambda chain C regions	IGLV1-40	65755	7
	IPI00553177.1	SWISS-PROT:P01009|TREMBL:Q5U0M1;Q86U19;Q86U18;Q53XB8;Q9UCE6;Q13747|REFSEQ_NP:NP_001002235;NP_001002236;NP_000286|ENSEMBL:ENSP00000347148;ENSP00000348068|H-INV:HIT000037235;HIT000035588;HIT000009448 Tax_Id=9606 Alpha-1-antitrypsin precursor	SERPINA1	46878	10
	IPI00554811.1	SWISS-PROT:P59998|REFSEQ_NP:NP_005709|ENSEMBL:ENSP00000287613|H-INV:HIT000035890 Tax_Id=9606 Actin-related protein 2/3 complex subunit 4	ARPC4	19637	4
	IPI00556148.1	TREMBL:Q8N708;Q14006;Q5TFM3|REFSEQ_NP:NP_000177|ENSEMBL:ENSP00000001567 Tax_Id=9606 Complement factor H	CFH	143654	28

## Sheet: FT-Peptide
IPI	Sequence	Charge	Modifications	score	MascotScorePlusMS3Score	MS3 precursor	LENGHt	Delta mass (PPM)	Experiment
IPI00000045	LQLEAVNITDLSENR	2		55	55		15	0.870196	FT
IPI00000045	IDVVPIEPHALFLGIHGGK	3		19	209.634	P y++15	19	-0.52595	FT
IPI00000045	LQLEAVNITDLSENRK	3		19	186.377	y++14	16	0.460284	FT
IPI00000105	RVASGPSPGEGISPQSAQAPQAPGDNHVVPVLR	4		38	162.737	P y++20	33	1.51351	FT
IPI00000105	LKAQALAIETEAELQR	3		27	43.0951	y++9	16	-1.69948	FT
IPI00000477	ASHTAPQVLFSHREPPLELK	4		18	61.0433	y++12	20	-0.293264	FT
IPI00000581	VYLLYRPGHYDILYK	3		17	108.574	y++13	15	0.236474	FT
IPI00000816	NLLSVAYKNVIGAR	2		57	73.0951	y9	14	-0.560765	FT
IPI00000816	YLAEFATGNDRKEAAENSLVAYK	3		46	98.3986	y++21	23	-0.726312	FT
IPI00000816	DSTLIMQLLR	2		39	77.1758	y5	10	-2.26342	FT
IPI00000874	GLFIIDDKGILR	2		57	95.4779	y8	12	0.150346	FT
IPI00000874	QITVNDLPVGR	2		50	70.1096	y7	11	0.145595	FT
IPI00000874	LVQAFQFTDK	2		47	47		10	-1.07415	FT
IPI00000874	GLFIIDDK	2		40	135.658	y6	8	-1.22709	FT
IPI00000874	TIAQDYGVLKADEGISFR	3		39	265.15	y++16	18	-1.17835	FT
IPI00000874	ATAVMPDGQFK	2	1Met(ox)	39	85.7694	P y6	11	-0.133191	FT
IPI00000874	ADEGISFR	2		36	50.5509	y5	8	-0.118849	FT
IPI00000874	TIAQDYGVLK	2		25	103.123	y8	10	1.93351	FT
IPI00000874	SVDETLR	1		24	40.907	y4	7	-1.82121	FT
IPI00000874	IGHPAPNFK	2		17	63.7694	P y6	9	0.758491	FT
IPI00001468	APLEAVAAK	2		44	99.2834	y7	9	1.21605	FT
IPI00001468	FKAPLEAVAAK	2		40	158.257	y9	11	0.607562	FT
IPI00001468	FKAPLEAVAAKMEVK	3	1Met(ox)	25	161.262	y++13	15	-1.42907	FT
IPI00001639	LAATNALLNSLEFTK	2		78	108.39	y7	15	1.38154	FT
IPI00002236	NFGSVQFVASYK	2		53	104.266	y10	12	-0.620945	FT
IPI00002236	NAVHVNLFETPVEAQYVR	3		46	139.686	P y8	18	0.428689	FT
IPI00002236	VTFLGLQHWVPELAR	3		17	164.659	y++13	15	-0.339734	FT
IPI00002745	STYPRPHEYLSPADLPK	3		21	88.0479	P y++14	17	-1.19958	FT
IPI00003348	SELEQLRQEAEQLR	2		55	98.0433	y++12	14	0.683934	FT
IPI00003362	NQLTSNPENTVFDAK	2		52	96.9008	P y9	15	2.78777	FT
IPI00003590	LDVPVWDVEATLNFLK	3		60	60		16	0.345379	FT
IPI00003590	VGSPNAAVLWLWSSHNR	3		32	32		17	-1.07377	FT
IPI00003799	NQEQLLTLASILR	2		83	83		13	0.549863	FT
IPI00003799	VYYTAGYNSPVK	2		47	77.3898	y7	12	1.10533	FT
IPI00003799	NNEVWLIQK	2		21	90.7594	y5	9	-2.42639	FT
IPI00003817	TLLGDGPVVTDPK	2		60	60		13	0.274445	FT
IPI00003817	APNVVVTR	2		41	70.4598	y4	8	-0.887211	FT
IPI00003865	DAGTIAGLNVLR	2		75	95.1096	y7	12	-1.47436	FT
IPI00003865	NSLESYAFNMK	2	1Met(ox)	66	108.151	y7	11	1.45025	FT
IPI00003865	NQVAMNPTNTVFDAK	2		58	130.158	P y9	15	0.0394427	FT
IPI00003865	RFDDAVVQSDMK	2		57	79.6931	b10	12	-2.4734	FT
IPI00003865	SFYPEEVSSMVLTK	2		54	125.152	P y11	14	1.84778	FT
IPI00003865	LLQDFFNGK	2		49	91.1508	y7	9	-1.03316	FT
IPI00003865	FDDAVVQSDMK	2		45	106.363	y6	11	-0.291282	FT
IPI00003865	NQTAEKEEFEHQQK	3		35	133.011	y++12	14	-0.24999	FT
IPI00003865	FEELNADLFR	2		34	56.3874	y6	10	0.216591	FT
IPI00003865	STAGDTHLGGEDFDNR	3		16	198.505	y++14	16	1.54948	FT
IPI00004573	ILLNPQDKDGSFSVVITGLR	2		137	165.706	y11	20	2.11151	FT
IPI00004573	LDIQGTGQLLFSVVINQLR	2		107	134.686	y8	19	0.299464	FT
IPI00004573	GGCITLISSEGYVSSK	2		80	115.444	y9	16	-1.36401	FT
IPI00004573	DGSFSVVITGLR	2		76	81.575	y6	12	0.252991	FT
IPI00004573	LVSLTLNLVTR	2		74	90.0951	y9	11	-1.57736	FT
IPI00004573	NADLQVLKPEPELVYEDLR	3		69	94.3428	y5	19	2.40875	FT
IPI00004573	QGHFYGETAAVYVAVEER	3		68	68		18	1.47194	FT
IPI00004573	DAGFYWCLTNGDTLWR	2		65	79.383	y10	16	-2.34834	FT
IPI00004573	ILLNPQDKDGSFSVVITGLRK	3		60	204.984	P y++17	21	0.762806	FT
IPI00004573	GVAGSSVAVLCPYNR	2		58	96.1758	y5	15	0.636771	FT
IPI00004573	TTVEIKIIEGEPNLK	3		50	266.081	y++13	15	-0.292106	FT
IPI00004573	QGHFYGETAAVYVAVEERK	4		41	209.673	y++10	19	-1.84201	FT
IPI00004573	GSVTFHCALGPEVANVAK	3		39	63.4566	b9	18	-1.46173	FT
IPI00004573	DGSFSVVITGLRK	3		38	63.4443	y++9	13	-0.137492	FT
IPI00004573	ILLNPQDKDGSFSVVITGLRKEDAGR	4		36	84.8338	y++16	26	-1.5437	FT
IPI00004573	CPLLVDSEGWVK	2		35	85.5191	y8	12	-1.95016	FT
IPI00004573	ADAAPDEKVLDSGFREIENK	3		34	101.198	y++9	20	0.496034	FT
IPI00004573	VYTVDLGR	2		34	95.3634	y6	8	0.351934	FT
IPI00004573	IRLDIQGTGQLLFSVVINQLR	3		34	34		21	-1.68313	FT
IPI00004573	RAPAFEGR	2		26	72.7694	b6	8	0.215549	FT
IPI00004573	VLDSGFR	2		25	77.947	y5	7	0.647442	FT
IPI00004656	IEKVEHSDLSFSK	3		47	273.846	y++11	13	-1.10739	FT
IPI00004656	VNHVTLSQPK	3		24	53.4598	y4	10	0.799417	FT
IPI00004656	SNFLNCYVSGFHPSDIEVDLLK	3		22	152.173	y++19	22	1.16103	FT
IPI00005159	VGNIEIKDLMVGDEASELR	3	1Met(ox)	50	68.2774	y8	19	1.84415	FT
IPI00005159	GYAFNHSADFETVR	3		26	168.762	y++12	14	0.13717	FT
IPI00005531	IYDYDPLYKEALQMLR	3	1Met(ox)	30	212.505	y++14	16	-0.750731	FT
IPI00005531	FLDLVPSLQLDPAQIYR	2		30	93.8806	P y++12	17	-2.28753	FT
IPI00005668	LLEMILNKPGLK	2		48	103.283	y7	12	-2.34533	FT
IPI00005969	LLLNNDNLLR	2		65	107.151	y7	10	1.59355	FT
IPI00005969	FTITPPTAQVVGVLK	2		18	66.1968	P y11	15	0.651956	FT
IPI00006114	LAAAVSNFGYDLYR	2		91	123.873	y9	14	1.19918	FT
IPI00006664	VNPTVFFDIAVDGEPLGR	2		58	58		18	-2.36408	FT
IPI00006664	VSFELFADKVPK	2		47	88.8463	b10	12	-0.650289	FT
IPI00007047	ALNSIIDVYHKYSLIK	2		71	117.798	y11	16	-2.19307	FT
IPI00007047	LLETECPQYIR	2		61	113.947	P y5	11	-1.19923	FT
IPI00007047	ALNSIIDVYHK	2		57	90.7591	y6	11	0.574705	FT
IPI00007047	MLTELEKALNSIIDVYHK	3	1Met(ox)	48	94.7694	y6	18	-0.408452	FT
IPI00007047	KLLETECPQYIR	3		35	73.1758	P y5	12	-0.521266	FT
IPI00007047	GNFHAVYRDDLKK	2		30	30		13	-0.366144	FT
IPI00007047	KGADVWFK	2		28	83.2834	y7	8	0.651743	FT
IPI00007117	MVLVNAVYFK	2		38	101.741	y8	10	1.68837	FT
IPI00007244	QALAQISLPR	2		74	74		10	0.0976311	FT
IPI00007244	VVLEGGIDPILR	2		64	64		12	1.90425	FT
IPI00007244	QNQIAVDEIR	2		51	97.7694	y6	10	-1.56284	FT
IPI00007244	NNIFMSNSYPR	2	1Met(ox)	45	63.2774	y8	11	-0.224723	FT
IPI00007244	IGLDLPALNMQR	2		39	94.2834	P y7	12	-1.23107	FT
IPI00007244	LFEQVMR	2	1Met(ox)	39	39		7	1.5211	FT
IPI00007244	DYLPLVLGPTAMR	2		34	39.575	y6	13	-1.67145	FT
IPI00007244	DHGLPGYNAWR	2		28	97.755	P y7	11	-0.89957	FT
IPI00007244	GLMATPAK	2		26	59.7591	y6	8	0.622991	FT
IPI00007244	VFFASWR	2		24	30.1895	y5	7	-0.22799	FT
IPI00007244	IPPNDPR	2		16	68.947	b5	7	2.01395	FT
IPI00007263	RKPVEGYDISFLITNFHTEQMYK	4		42	153.191	y++12	23	-0.80572	FT
IPI00007671	TELVAWAVSNWKPDSAR	3		48	266.16	y++15	17	-0.556586	FT
IPI00007752	GHYTEGAELVDSVLDVVRK	3		55	172.971	y++17	19	0.115598	FT
IPI00007752	GHYTEGAELVDSVLDVVR	3		34	103.759	y5	18	-1.74711	FT
IPI00007797	ELGVGIALRK	2		40	52.845	y6	10	0.489007	FT
IPI00007797	GFDEYMKELGVGIALR	3	1Met(ox)	30	44.5509	y5	16	-0.7336	FT
IPI00007808	VVDLNLLTEEVR	2		50	83.7591	y6	12	1.02697	FT
IPI00007852	ASQGISNYLAWYQQKPGK	3		38	171.277	y++13	18	0.786812	FT
IPI00007852	SLIYAASTLQSGVPSR	2		17	23.9379	b13 P	16	-0.398684	FT
IPI00007926	FGTVLTEHVAAAELGAR	3		47	145.011	y++13	17	-1.03962	FT
IPI00008274	KEPAVLELEGK	2		24	110.471	P y9	11	0.718502	FT
IPI00008274	VPTISINK	2		24	36.845	y6	8	-0.595575	FT
IPI00008527	AAGVNVEPFWPGLFAK	2		42	76.1089	P y9	16	-0.132932	FT
IPI00008530	TSFFQALGITTK	2		74	99.3428	y5	12	1.19169	FT
IPI00008530	GTIEILSDVQLIK	2		49	91.1508	y7	13	-0.274335	FT
IPI00008554	YTHFLTQHYDAKPQGR	4		36	80.5113	P y4	16	0.143091	FT
IPI00009123	LHDVNSDGFLDEQELEALFTKELEK	4		17	175.075	y++15	25	2.52978	FT
IPI00009296	ASLINNAFQLVSIGK	2		66	94.7057	y11	15	0.408388	FT
IPI00009296	TQEFPQILTLIGR	2		64	98.1089	P y9	13	0.788726	FT
IPI00009342	LAAVALINAAIQK	2		73	175.922	y7	13	-0.826554	FT
IPI00009342	LEGVLAEVAQHYQDTLIR	3		41	251.195	y++14	18	0.0844102	FT
IPI00009342	LPYDVTPEQALAHEEVK	3		30	30		17	1.21937	FT
IPI00009629	TIDLEWVVSAITTGTISHTYIPVPAK	3		21	100.362	y++24	26	-1.90936	FT
IPI00009650	AMTVDREFPEMNLESVTPMTLTTLEGGNLEAK	3		91	91		32	2.32418	FT
IPI00009650	YTADGGKHVAYIIR	2		83	152.755	y7	14	0.0770697	FT
IPI00009650	GLSTESILIPR	2		83	127.511	y4	11	0.204559	FT
IPI00009650	EFPEMNLESVTPMTLTTLEGGNLEAK	3	2Met(ox)	80	80		26	1.66064	FT
IPI00009650	AVLEKTDEPGKYTADGGK	2		73	140.198	P y10	18	1.67118	FT
IPI00009650	NNLEALEDFEK	2		71	140.755	y7	11	-1.25484	FT
IPI00009650	PKNNLEALEDFEK	2		69	111.151	y7	13	1.07151	FT
IPI00009650	TDEPGKYTADGGK	2		67	67		13	0.236253	FT
IPI00009650	SHVKDHYIFYCEGELHGKPVR	3		66	208.138	y++19	21	1.7763	FT
IPI00009650	DHYIFYCEGELHGK	3		62	108.769	y6	14	0.596072	FT
IPI00009650	NNLEALEDFEKAAGAR	3		58	129.805	y++13	16	-2.01965	FT
IPI00009650	SHVKDHYIFYCEGELHGK	4		56	102.769	y6	18	-1.28273	FT
IPI00009650	VTMLISGR	2		56	102.769	y6	8	-0.417725	FT
IPI00009650	AVLEKTDEPGK	2		55	203.676	y++9	11	0.294087	FT
IPI00009650	DPKNNLEALEDFEKAAGAR	3		43	43		19	0.949426	FT
IPI00009650	LVGRDPKNNLEALEDFEK	3		42	67.3428	b5 P	18	0.31981	FT
IPI00009650	GVKLVGR	2		41	41		7	0.723315	FT
IPI00009650	DPKNNLEALEDFEK	2		40	251.177	P y++13	14	-0.412252	FT
IPI00009650	TDEPGKYTADGGKHVAYIIR	3		40	135.028	P y++17	20	1.94092	FT
IPI00009650	HVAYIIR	2		36	69.7591	y6	7	-1.58901	FT
IPI00009650	AVLEKTDEPGKYTADGGKHVAYIIR	4		34	34		25	0.117067	FT
IPI00009650	LVGRDPK	2		27	65.1758	b5	7	1.03421	FT
IPI00009650	EFPEMNLESVTPMTLTTLEGGNLEAKVTMLISGR	4	3Met(ox)	21	43.1165	P y++23	34	-0.921559	FT
IPI00009682	FSQAVILSQLFPLESIR	2		81	142.363	P y6	17	-0.715273	FT
IPI00009682	FSQAVILSQLFPLESIRQPR	3		77	132.413	y++14	20	0.0982468	FT
IPI00009682	LNSPLSLPFVPGR	2		48	81.7591	P y6	13	-1.25265	FT
IPI00009682	RPYLPGQLPPPPLYRPR	3		41	59.2774	b8 P	17	-0.564067	FT
IPI00009682	LNSPLSLPFVPGRVPPSSFSR	3		36	97.8484	P y++18	21	0.249835	FT
IPI00009682	LFPGYPNLHFPLRPYYVGPIR	3		30	30		21	-0.415169	FT
IPI00009938	TIIVTELSPVVAKPQIK	3		34	224.634	y++15	17	-1.16199	FT
IPI00009949	ALIDPSSGLPNRLPPGAVPPGAR	3		22	81.7363	P y++19	23	1.44734	FT
IPI00010105	LNEAQPSTIATSMR	2		85	110.444	P y9	14	0.726587	FT
IPI00010130	LTGFHETSNINDFSAGVANR	3		75	80.1378	y7	20	1.83729	FT
IPI00010182	SQAEFEKAAEEVR	2		83	116.759	y6	13	2.14564	FT
IPI00010182	QATVGDINTERPGMLDFTGK	3	1Met(ox)	54	145.911	y++18	20	-0.0257533	FT
IPI00010182	TKPSDEEMLFIYGHYK	3		48	309.239	P y++14	16	-0.232034	FT
IPI00010314	GSAADSEESPAIEAIHLLR	3		54	285.223	y++14	19	0.523327	FT
IPI00010338	TILEWEPKPVNQVYTVQISTK	3		36	99.7413	y8	21	0.0164281	FT
IPI00010402	IQYQLVDISQDNALRDEMR	3	1Met(ox)	54	136.805	y++17	19	1.97708	FT
IPI00010414	VITNQYNNPAGLYSSENISNFNNALESK	3		66	96.6519	y10	28	-0.501239	FT
IPI00010414	TTQQIDLQGPGPWGFR	2		45	55.4958	y8	16	-0.345065	FT
IPI00010471	LNLAFIANLFNR	2		85	97.845	y6	12	1.16125	FT
IPI00010896	LAALNPESNTAGLDIFAK	2		103	103		18	-0.516826	FT
IPI00010896	AEEQPQVELFVK	2		37	130.686	P y8	12	0.549137	FT
IPI00010951	AVTGYTDPYTGQQISLFQAMQK	3		49	49		22	1.12003	FT
IPI00010951	AGTLTVEELGATLTSLLAQAQAQAR	3		48	48		25	0.517758	FT
IPI00010951	QVSASELHTSGILGPETLR	3		32	62.3898	y7	19	1.58779	FT
IPI00011229	LVDQNIFSFYLSR	2		87	98.5362	y7	13	0.414177	FT
IPI00011229	TMSEVGGSVEDLIAK	2		84	125.846	y10	15	-0.639217	FT
IPI00011229	FDGILGMAYPR	2		73	95.3874	y6	11	0.551294	FT
IPI00011229	ISVNNVLPVFDNLMQQK	2		42	130.901	P y10	17	0.0830899	FT
IPI00011229	QVFGEATKQPGITFIAAK	3		28	74.614	P y9	18	-1.56217	FT
IPI00011253	VTPTRTEIIILATR	3		28	141.866	P y++12	14	-0.173142	FT
IPI00011284	AIYKGPGSEAGP	2		32	141.987	y++10	12	-0.618449	FT
IPI00011284	EVVDGLEK	2		18	87.7594	y5	8	0.0653147	FT
IPI00011285	LVFVHSAEGNEFWSALLEK	3		18	60.1508	y7	19	1.87773	FT
IPI00011454	VLLVLELQGLQK	2		81	131.519	b8	12	0.587434	FT
IPI00011454	QYASLTGTQALPPLFSLGYHQSR	3		63	221.191	P y++12	23	-1.08964	FT
IPI00011454	VVIIGAGKPAAVVLQTK	3		53	251.811	y++13	17	0.0602756	FT
IPI00011454	LSFQHDPETSVLVLR	3		47	91.5113	y4	15	1.4919	FT
IPI00011454	WYQMGAYQPFFR	2	1Met(ox)	46	129.876	P y4	12	2.00255	FT
IPI00011454	ALLDSLQLGPDSLTVHLIHEVTK	4		31	175.273	y++15	23	0.814519	FT
IPI00011876	YVDTPFGKPSDALILGK	3		24	185.034	y++15	17	0.00447242	FT
IPI00011937	IPLLSDLTHQISK	2		65	90.4391	P y++12	13	-0.243018	FT
IPI00011937	DYGVYLEDSGHTLR	2		63	103.475	y10	14	-1.93127	FT
IPI00011937	QITLNDLPVGR	2		48	73.3428	y5	11	-0.665867	FT
IPI00011937	LVQAFQYTDK	2		45	45		10	1.35984	FT
IPI00011937	VSVADHSLHLSK	2		34	34		12	-1.54299	FT
IPI00012011	NIILEEGKEILVGDVGQTVDDPYATFVK	3		84	153.573	y9	28	1.95289	FT
IPI00012011	LGGSAVISLEGKPL	2		63	108.478	b12	14	0.455684	FT
IPI00012011	KEDLVFIFWAPESAPLK	3		40	40		17	1.83885	FT
IPI00012011	ESKKEDLVFIFWAPESAPLK	4		32	32		20	-0.905703	FT
IPI00012069	LKDPANFQYPAESVLAYK	3		45	180.861	P y++9	18	0.61182	FT
IPI00012503	EIVDSYLPVILDIIK	2		43	121.123	P y8	15	2.85337	FT
IPI00012503	HLAELNHQK	3		26	55.4598	b4	9	2.2104	FT
IPI00012540	SPAGVNLLSFAYDLEAK	2		72	128.74	y9	17	-1.67244	FT
IPI00012540	LSLSQLNSNPELR	2		54	98.5113	P y4	13	-1.14906	FT
IPI00012540	QLPPVDAELDNVNNVLR	3		50	50		17	1.61314	FT
IPI00012540	SLHQQSTQLSSSLTSVK	3		31	69.4779	y8	17	1.3078	FT
IPI00013183	VLVSGLQGLGAEVAK	2		79	117.478	y8	15	1.38276	FT
IPI00013382	ALHFVISEYNK	2		23	171.676	y++9	11	-1.0408	FT
IPI00013508	LLETIDQLYLEYAK	2		67	111.901	y9	14	2.59248	FT
IPI00013508	LAILGIHNEVSK	2		35	98.7413	y8	12	0.330464	FT
IPI00013508	KQFGAQANVIGPWIQTK	3		24	66.1508	y7	17	0.778196	FT
IPI00013508	ILAGDKNYITMDELRR	3		20	56.1589	y++14	16	-1.8434	FT
IPI00013698	LTVYTTLIDVTK	2		43	81.4779	y8	12	-1.3879	FT
IPI00013698	TSQENISFETMYDVLSTKPVLNK	3		20	75.866	y++20	23	-0.386354	FT
IPI00013808	VGWEQLLTTIAR	2		74	112.176	y5	12	2.01948	FT
IPI00013808	QFASQANVVGPWIQTK	2		73	158.598	y7	16	0.883503	FT
IPI00013808	MTLGMIWTIILR	2	2Met(ox)	73	73		12	0.0181626	FT
IPI00013808	LVSIGAEEIVDGNAK	2		69	117.197	y11	15	-1.447	FT
IPI00013808	TINEVENQILTR	2		65	95.3898	y7	12	-2.04398	FT
IPI00013808	LSGSNPYTTVTPQIINSKWEK	3		46	193.403	P y++16	21	-0.956235	FT
IPI00013808	RQFASQANVVGPWIQTK	3		46	46		17	-1.52392	FT
IPI00013808	AIMTYVSSFYHAFSGAQK	3		43	253.491	y++16	18	-0.806621	FT
IPI00013808	VLAGDKNFITAEELRR	3		43	43		16	0.767602	FT
IPI00013808	DGLAFNALIHR	2		41	83.1508	y7	11	0.363761	FT
IPI00013808	ISIEMNGTLEDQLSHLK	3	1Met(ox)	35	179.273	y++15	17	2.18719	FT
IPI00013808	KDDPVTNLNNAFEVAEK	3		34	34		17	-0.696575	FT
IPI00013808	AGTQIENIDEDFRDGLK	3		32	226.365	y++13	17	0.442545	FT
IPI00013808	QLEAIDQLHLEYAKR	3		26	192.423	y++11	15	0.891017	FT
IPI00013808	MLDAEDIVNTARPDEK	3	1Met(ox)	23	205.505	y++14	16	1.58138	FT
IPI00013808	TIPWLEDRVPQK	2		18	168.891	P y++10	12	1.81487	FT
IPI00013890	LAEQAERYEDMAAFMK	3		44	156.169	y++14	16	-1.70138	FT
IPI00013895	TEFLSFMNTELAAFTK	2	1Met(ox)	72	106.763	y12	16	-1.19286	FT
IPI00013895	CIESLIAVFQK	2		32	32		11	-2.22507	FT
IPI00014263	TVATPLNQVANPNSAIFGGARPR	3		26	113.585	P y++19	23	0.932446	FT
IPI00014361	VVADGAGLPGEDWVFVSSK	2		19	88.1734	P y11	19	0.579625	FT
IPI00015842	HWILPQDYDHAQAEAR	3		29	207.728	P y++12	16	-0.652929	FT
IPI00015944	VVLWGSDYSK	2		28	61.7591	y6	10	-0.0601411	FT
IPI00016610	QVTITGSAASISLAQYLINAR	3		46	90.5113	y4	21	0.263992	FT
IPI00016610	IITLTGPTNAIFK	2		33	60.6861	y8	13	-1.09877	FT
IPI00016786	NVFDEAILAALEPPEPK	3		56	56		17	1.13442	FT
IPI00016786	TPFLLVGTQIDLRDDPSTIEK	3		27	27		21	1.43159	FT
IPI00016862	ALLTPVAIAAGR	2		47	125.123	P y8	12	-1.11585	FT
IPI00016862	LNAIYQNNLTK	2		29	29		11	1.04543	FT
IPI00017340	SGGGGDIHQGFQSLLTEVNK	3		51	103.947	y5	20	-1.88297	FT
IPI00017340	LVLVNAVYFR	2		50	62.845	y6	10	1.27171	FT
IPI00017340	IAELLSPGSVDPLTR	2		33	49.7611	P y9	15	1.73189	FT
IPI00017526	TELETAMGMIIDVFSR	2	2Met(ox)	35	35		16	-0.991127	FT
IPI00017526	VLMEKELPGFLQSGK	3	1Met(ox)	19	51.0163	y++13	15	-1.77073	FT
IPI00017601	KAEEEHLGILGPQLHADVGDKVK	4		65	154.625	y++14	23	-2.28772	FT
IPI00017601	SVPPSASHVAPTETFTYEWTVPK	3		62	62		23	1.12454	FT
IPI00017601	ALYLQYTDETFR	2		57	99.1508	y7	12	0.978507	FT
IPI00017601	GPEEEHLGILGPVIWAEVGDTIR	3		55	55		23	-0.920284	FT
IPI00017601	VTFHNKGAYPLSIEPIGVR	3		51	140.002	P y5	19	2.09545	FT
IPI00017601	GAYPLSIEPIGVR	2		50	205.943	P y++10	13	-0.516524	FT
IPI00017601	LISVDTEHSNIYLQNGPDR	3		48	290.19	y++17	19	0.00357172	FT
IPI00017601	KLISVDTEHSNIYLQNGPDR	3		48	89.2077	y++19	20	-0.985267	FT
IPI00017601	IYHSHIDAPK	2		47	74.6861	y++8	10	1.19435	FT
IPI00017601	AETGDKVYVHLK	3		38	141.117	y++10	12	1.58812	FT
IPI00017601	LISVDTEHSNIYLQNGPDRIGR	4		36	60.05	y++13	22	0.155607	FT
IPI00017601	FNKNNEGTYYSPNYNPQSR	3		32	32		19	1.49779	FT
IPI00017601	DIFTGLIGPMK	2	1Met(ox)	31	31		11	2.11255	FT
IPI00017601	EVGPTNADPVCLAK	2		30	30		14	-2.01796	FT
IPI00017601	GVYSSDVFDIFPGTYQTLEMFPR	3		19	152.277	y++13	23	2.3159	FT
IPI00018146	AVTEQGAELSNEERNLLSVAYK	3		43	78.7321	y++18	22	2.13858	FT
IPI00018524	VTIAQGGVLPNIQAVLLPK	2		22	87.0012	P y10	19	-0.990037	FT
IPI00019038	GISLANWMCLAK	2		85	170.598	y7	12	-2.37797	FT
IPI00019038	STDYGIFQINSR	2		85	107.387	y6	12	0.437865	FT
IPI00019038	ATNYNAGDRSTDYGIFQINSR	3		61	86.3428	y5	21	1.87471	FT
IPI00019038	ATNYNAGDR	2		57	57		9	0.446058	FT
IPI00019038	RLGMDGYR	2		49	63.5509	b5	8	-0.46454	FT
IPI00019038	RVVRDPQGIR	3		42	80.1758	P y5	10	1.00096	FT
IPI00019038	VVRDPQGIR	2		34	103.759	P y5	9	-0.471893	FT
IPI00019038	WESGYNTR	2		25	47.3874	y6	8	0.42491	FT
IPI00019038	LGMDGYR	2		24	40.907	y4	7	-0.885326	FT
IPI00019502	ANLQIDQINTDLNLER	2		100	138.478	y8	16	0.777767	FT
IPI00019502	VISGVLQLGNIVFK	2		75	121.769	y6	14	-1.49679	FT
IPI00019502	VSHLLGINVTDFTR	2		64	98.1089	y9	14	-1.45981	FT
IPI00019502	QLLQANPILEAFGNAK	2		61	152.734	P y10	16	-0.623982	FT
IPI00019502	HSQAVEELAEQLEQTKR	3		49	54.575	y6	17	-0.782727	FT
IPI00019502	VISGVLQLGNIVFKK	2		47	47		15	1.46338	FT
IPI00019502	KANLQIDQINTDLNLER	3		45	72.6861	b8	17	-1.39404	FT
IPI00019502	IIGLDQVAGMSETALPGAFK	3	1Met(ox)	39	77.1758	P y5	20	0.229707	FT
IPI00019502	TLEEEAKTHEAQIQEMR	3		37	130.941	y++15	17	-0.0226244	FT
IPI00019533	ILLSIGGYLFGSK	2		76	139.741	y8	13	-1.91052	FT
IPI00019533	LLLTAGVSAGR	2		63	96.7591	y6	11	0.33915	FT
IPI00019533	GPSSYYNVEYAVGYWIHK	3		59	203.526	y++13	18	1.38378	FT
IPI00019571	VTSIQDWVQK	2		63	124.363	y6	10	0.982725	FT
IPI00019571	DIAPTLTLYVGK	2		52	110.867	P y9	12	-0.929419	FT
IPI00019571	VGYVSGWGR	2		48	86.1758	y5	9	-0.00409844	FT
IPI00019571	DIAPTLTLYVGKK	2		46	253.613	P y++10	13	-0.172622	FT
IPI00019571	ILGGHLDAK	2		46	131.598	y7	9	0.658614	FT
IPI00019571	GSFPWQAK	2		29	98.7594	P y5	8	0.591351	FT
IPI00019571	LRTEGDGVYTLNDKK	3		27	27		15	-1.13646	FT
IPI00019571	HYEGSTVPEKK	3		25	87.2928	P y4	11	1.14551	FT
IPI00019571	VVLHPNYSQVDIGLIK	3		22	117.658	y6	16	0.28383	FT
IPI00019591	YGLVTYATYPK	2		73	103.39	y7	11	0.0296411	FT
IPI00019591	VKDISEVVTPR	2		69	69		11	0.486989	FT
IPI00020436	AQIWDTAGQER	2		57	75.2774	y8	11	1.61236	FT
IPI00020436	AITSAYYR	2		34	56.3874	y6	8	-0.929518	FT
IPI00020436	HLTYENVER	2		33	75.1508	y7	9	-2.66584	FT
IPI00020487	SIVEKSILLTEQALAK	2		79	92.4315	y11	16	-0.970789	FT
IPI00020487	SILLTEQALAKAGK	2		77	99.6931	y10	14	-0.17509	FT
IPI00020487	SILLTEQALAK	2		71	140.755	y7	11	-1.75034	FT
IPI00020487	QFIENGSEFAQK	2		69	96.6861	y8	12	-0.724612	FT
IPI00020487	FSLLKPWA	2		52	129.596	y6	8	0.885078	FT
IPI00020487	QELNPLKSIVEKSILLTEQALAK	3		49	84.4443	y9	23	-0.154983	FT
IPI00020487	KFSLLKPWA	2		48	111.741	y8	9	0.353747	FT
IPI00020487	GMHGGVPGGK	2		36	66.3898	y7	10	1.21776	FT
IPI00020487	LLKKFSLLKPWA	3		33	95.96	y++10	12	-0.390683	FT
IPI00020487	GMHGGVPGGKQFIENGSEFAQK	4	1Met(ox)	32	32		22	-0.191791	FT
IPI00020487	SIVEKSILLTEQALAKAGK	3		30	126.665	y++17	19	0.0206452	FT
IPI00020487	QELNPLK	2		30	30		7	0.831238	FT
IPI00021237	MLAVHFDKPGGPENLYVK	3	1Met(ox)	47	185.718	y++14	18	1.56411	FT
IPI00021263	YLAEVAAGDDKKGIVDQSQQAYQEAFEISKK	4		42	42		31	1.5012	FT
IPI00021263	SVTEQGAELSNEERNLLSVAYK	3		33	128.028	y++17	22	2.35066	FT
IPI00021263	FLIPNASQAESKVFYLK	3		24	255.223	P y++14	17	2.02037	FT
IPI00021426	YSIGGLSPFSEYAFR	2		59	91.8729	y9	15	0.456088	FT
IPI00021428	YPIEHGIITNWDDMEK	3		26	87.3634	y6	16	-2.55326	FT
IPI00021428	YPIEHGIITNWDDMEKIWHHTFYNELR	4	1Met(ox)	24	35.5362	y7	27	2.64084	FT
IPI00021440	SYELPDGQVITIGNER	2		86	119.801	P y12	16	-1.97689	FT
IPI00021440	KDLYANTVLSGGTTMYPGIADR	3	1Met(ox)	79	125.769	P y6	22	0.550851	FT
IPI00021440	EEEIAALVIDNGSGMCK	2	1Met(ox)	68	68		17	-1.98906	FT
IPI00021440	GYSFTTTAER	2		58	70.845	y6	10	-0.234825	FT
IPI00021440	DLYANTVLSGGTTMYPGIADR	3	1Met(ox)	56	95.8227	y++13	21	0.248892	FT
IPI00021440	AGFAGDDAPR	2		52	74.3874	y6	10	-1.03871	FT
IPI00021440	IWHHTFYNELR	2		48	74.5164	y8	11	-2.4236	FT
IPI00021440	VAPEEHPVLLTEAPLNPK	3		44	224.586	P y++16	18	-0.121032	FT
IPI00021440	HQGVMVGMGQK	2		43	43		11	1.09618	FT
IPI00021440	LDLAGRDLTDYLMK	2	1Met(ox)	32	32		14	-1.27432	FT
IPI00021440	AVFPSIVGRPR	2		27	27		11	-0.74035	FT
IPI00021440	DLTDYLMK	2	1Met(ox)	23	69.7694	y6	8	0.217428	FT
IPI00021440	EITALAPSTMK	2	1Met(ox)	22	55.7591	y6	11	-2.01261	FT
IPI00021716	NMAEQIIQEIYSQIQSK	3		57	73.0951	b9	17	0.475112	FT
IPI00021828	VHVGDEDFVHLR	3		53	273.923	y++10	12	1.39763	FT
IPI00021828	VFQSLPHENKPLTLSNYQTNK	3		42	153.873	P y++16	21	-1.12927	FT
IPI00021828	SQVVAGTNYFIK	2		39	69.3898	y7	12	-0.279629	FT
IPI00021841	LLDNWDSVTSTFSK	2		109	131.387	y6	14	0.129925	FT
IPI00021841	VSFLSALEEYTK	2		79	129.519	y8	12	-0.331544	FT
IPI00021841	DYVSQFEGSALGK	2		75	106.724	y10	13	1.61601	FT
IPI00021841	DLATVYVDVLK	2		59	154.658	y6	11	-0.0667602	FT
IPI00021841	QGLLPVLESFK	2		45	130.598	P y7	11	-2.01997	FT
IPI00021841	DSGRDYVSQFEGSALGK	3		43	43		17	-1.42783	FT
IPI00021841	LEALKENGGAR	2		40	70.3898	y7	11	1.07714	FT
IPI00021841	LSPLGEEMR	2		39	108.759	y5	9	-0.220751	FT
IPI00021841	ATEHLSTLSEK	2		39	61.3874	y6	11	-0.489437	FT
IPI00021841	WQEEMELYR	2		36	66.3898	y7	9	-0.923709	FT
IPI00021841	VKDLATVYVDVLK	2		35	35		13	0.397201	FT
IPI00021841	VQPYLDDFQKK	3		34	222.71	P y++9	11	0.197299	FT
IPI00021841	THLAPYSDELR	3		31	83.947	y5	11	0.166213	FT
IPI00021841	AKPALEDLR	2		26	81.2834	P y7	9	0.718368	FT
IPI00021841	AHVDALR	2		25	63.1758	y5	7	-0.727326	FT
IPI00021841	QKLHELQEK	2		20	36.907	y4	9	0.0263196	FT
IPI00021841	QKVEPLRAELQEGAR	3		16	87.8048	y++13	15	0.700895	FT
IPI00021885	VQHIQLLQK	2		39	39		9	1.4184	FT
IPI00021885	RLEVDIDIK	2		19	61.1508	b7	9	0.0659004	FT
IPI00021926	ALQSVGQIVGEVLK	2		65	100.444	y9	14	1.63904	FT
IPI00022229	IAIANIIDEIIEK	2		84	139.283	y7	13	0.434168	FT
IPI00022229	SVSDGIAALDLNAVANK	2		84	132.197	y11	17	-0.817166	FT
IPI00022229	SPAFTDLHLR	2		76	137.363	y6	10	-0.834587	FT
IPI00022229	LLSGGNTLHLVSTTK	2		72	72		15	0.979572	FT
IPI00022229	IGQDGISTSATTNLK	2		70	105.444	y9	15	0.46306	FT
IPI00022229	GNVATEISTER	2		70	86.907	y4	11	-0.962367	FT
IPI00022229	DKDQEVLLQTFLDDASPGDKR	3		69	189.362	y++19	21	0.816357	FT
IPI00022229	LATALSLSNK	2		65	117.947	y5	10	1.49047	FT
IPI00022229	LTISEQNIQR	2		64	94.3898	y7	10	0.804761	FT
IPI00022229	HIQNIDIQHLAGK	3		63	140.596	b6	13	1.16129	FT
IPI00022229	EVGTVLSQVYSK	2		62	117.283	y7	12	1.98986	FT
IPI00022229	NTLELSNGVIVK	2		61	61		12	0.723395	FT
IPI00022229	INNQLTLDSNTK	2		60	90.3898	y7	12	1.11544	FT
IPI00022229	NSEEFAAAMSR	2	1Met(ox)	60	60		11	-2.87038	FT
IPI00022229	ENFAGEATLQR	2		59	70.5362	y7	11	1.65369	FT
IPI00022229	TLADLTLLDSPIK	2		59	59		13	0.404259	FT
IPI00022229	DLKVEDIPLAR	2		58	88.3898	y7	11	-1.50301	FT
IPI00022229	KGNVATEISTER	2		57	67.4958	y8	12	0.176891	FT
IPI00022229	LDVTTSIGR	2		55	67.845	y6	9	-0.752537	FT
IPI00022229	KIISDYHQQFR	3		54	180.13	y++9	11	0.176916	FT
IPI00022229	ATGVLYDYVNK	2		54	115.363	y6	11	1.72092	FT
IPI00022229	GFEPTLEALFGK	2		53	139.471	P y9	12	0.569579	FT
IPI00022229	LSNVLQQVK	2		53	105.947	y5	9	-1.24218	FT
IPI00022229	ALVEQGFTVPEIK	2		51	134.876	P y4	13	0.774898	FT
IPI00022229	ATLYALSHAVNNYHK	3		50	208.191	y++12	15	0.627296	FT
IPI00022229	SEILAHWSPAK	2		48	90.1508	y7	11	-1.02977	FT
IPI00022229	LAAYLMLMR	2	2Met(ox)	46	60.5509	y5	9	-1.07996	FT
IPI00022229	FVTQAEGAK	2		44	86.1508	y7	9	-0.037028	FT
IPI00022229	ILGEELGFASLHDLQLLGK	3		43	240.03	y++17	19	-2.88201	FT
IPI00022229	TPALHFK	2		43	95.947	y5	7	-1.26886	FT
IPI00022229	YNALDLTNNGK	2		43	73.3898	y7	11	0.0218297	FT
IPI00022229	YHWEHTGLTLR	3		43	43		11	1.54634	FT
IPI00022229	TSSFALNLPTLPEVKFPEVDVLTK	3		41	177.782	P y++16	24	1.14238	FT
IPI00022229	VLVDHFGYTK	2		41	91.5191	y++8	10	0.07154	FT
IPI00022229	TGLKEFLK	2		41	41		8	-0.4053	FT
IPI00022229	TEVIPPLIENR	2		40	125.598	P y7	11	-1.42042	FT
IPI00022229	INDVLEHVK	2		40	65.3428	y5	9	-1.78294	FT
IPI00022229	SISAALEHK	2		40	60.1096	y7	9	0.943253	FT
IPI00022229	SGVQMNTNFFHESGLEAHVALK	4	1Met(ox)	40	40		22	-0.335353	FT
IPI00022229	YENYELTLK	2		39	94.2834	y7	9	-0.629542	FT
IPI00022229	MGLAFESTK	2	1Met(ox)	39	72.7591	y6	9	0.0879199	FT
IPI00022229	FPEVDVLTK	2		38	186.517	P y++8	9	-1.64027	FT
IPI00022229	DKIGVELTGR	2		37	67.3898	y7	10	0.25908	FT
IPI00022229	LTLDIQNK	2		36	69.7591	y6	8	0.400601	FT
IPI00022229	VQGVEFSHR	2		36	66.3898	y7	9	-0.365257	FT
IPI00022229	HINIDQFVR	2		35	90.2834	y7	9	0.667169	FT
IPI00022229	TGISPLALIK	2		35	65.3898	y7	10	1.15223	FT
IPI00022229	SVSLPSLDPASAK	2		34	92.8671	P y9	13	-0.250616	FT
IPI00022229	FLDSNIK	2		34	86.947	y5	7	0.802119	FT
IPI00022229	VSTAFVYTK	2		34	34		9	-0.35916	FT
IPI00022229	IPSVQINFK	2		33	203.448	P y++8	9	0.388399	FT
IPI00022229	VPSYTLILPSLELPVLHVPR	3		33	160.99	P y++12	20	0.988055	FT
IPI00022229	VSALLTPAEQTGTWK	2		33	102.573	P y9	15	-2.57613	FT
IPI00022229	AAIQALR	2		33	62.4598	y4	7	-0.552334	FT
IPI00022229	LKQHIEAIDVR	3		33	33		11	1.13966	FT
IPI00022229	LFLEETK	2		32	101.759	y5	7	-0.796595	FT
IPI00022229	EFQVPTFTIPK	2		32	87.2834	P y7	11	-0.585739	FT
IPI00022229	QGFFPDSVNK	2		32	32		10	-0.333963	FT
IPI00022229	NNALDFVTK	2		30	63.7591	y6	9	1.62608	FT
IPI00022229	SEYQADYESLR	2		30	60.3898	y7	11	0.687507	FT
IPI00022229	LLLMGAR	2		30	55.3428	y5	7	0.94103	FT
IPI00022229	SVGFHLPSR	2		30	30		9	-0.300695	FT
IPI00022229	EVYGFNPEGK	2		29	139.499	y++8	10	0.0223252	FT
IPI00022229	IISDYHQQFR	2		29	29		10	1.32213	FT
IPI00022229	SNTVASLHTEK	2		28	28		11	-2.32988	FT
IPI00022229	KLTISEQNIQR	3		27	56.4598	y4	11	0.972836	FT
IPI00022229	GMALFGEGK	2		25	63.1758	y5	9	0.983415	FT
IPI00022229	SKPTVSSSMEFK	2		24	38.383	P y10	12	-0.307817	FT
IPI00022229	LHVAGNLK	2		23	56.7591	y6	8	-0.680001	FT
IPI00022229	SLHMYANR	2		22	74.947	y5	8	-0.156138	FT
IPI00022229	IAELSATAQEIIK	2		20	62.1508	y7	13	0.247175	FT
IPI00022229	LDNIYSSDKFYK	3		19	187.673	y++10	12	-0.521315	FT
IPI00022229	ALVDTLK	2		19	108.002	y5	7	1.29428	FT
IPI00022229	DAVEKPQEFTIVAFVK	3		18	88.1457	y++13	16	0.0572205	FT
IPI00022229	LALWGEHTGQLYSK	3		16	174.191	y++12	14	1.79845	FT
IPI00022246	QFPFLASIQNQGR	2		42	168.361	P y++11	13	0.919601	FT
IPI00022314	GDVTAQIALQPALK	2		43	74.724	b10 P	14	2.20542	FT
IPI00022391	AYSLFSYNTQGR	2		68	73.1378	y7	12	1.71784	FT
IPI00022429	YVGGQEHFAHLLILR	3		46	274.659	y++13	15	-0.346225	FT
IPI00022429	SDVVYTDWKK	2		35	35		10	-0.963894	FT
IPI00022429	WFYIASAFR	2		31	61.3898	y7	9	0.171426	FT
IPI00022431	HTFMGVVSLGSPSGEVSHPR	3		63	98.4443	P y++9	20	2.5213	FT
IPI00022431	HTLNQIDEVK	2		28	28		10	0.935688	FT
IPI00022432	YTIAALLSPYSYSTTAVVTNPKE	2		96	129.759	y6	23	0.00243583	FT
IPI00022432	GSPAINVAVHVFR	2		78	124.769	y6	13	-0.847554	FT
IPI00022432	GSPAINVAVHVFRK	3		28	28		14	-0.123262	FT
IPI00022434	KVPQVSTPTLVEVSR	2		84	231.659	P y++13	15	-2.58306	FT
IPI00022434	ALVLIAFAQYLQQCPFEDHVK	3		77	102.139	y++16	21	1.18783	FT
IPI00022434	VPQVSTPTLVEVSR	2		69	107.478	P y8	14	-2.21626	FT
IPI00022434	RHPDYSVVLLLR	3		64	126.293	y4	12	-1.80549	FT
IPI00022434	LVAASQAALGL	2		61	65.8229	b9	11	-0.418756	FT
IPI00022434	LVNEVTEFAK	2		55	118.741	y8	10	1.11997	FT
IPI00022434	RHPYFYAPELLFFAK	3		53	248.712	P y++8	15	-1.37572	FT
IPI00022434	QTALVELVK	2		53	142.002	y5	9	0.664273	FT
IPI00022434	DVFLGMFLYEYAR	2	1Met(ox)	53	57.4406	y9	13	0.408623	FT
IPI00022434	RHPYFYAPELLFFAKR	4		49	49		16	-1.62464	FT
IPI00022434	HPDYSVVLLLR	2		48	86.4779	y8	11	-2.6743	FT
IPI00022434	FQNALLVR	2		42	88.7694	y6	8	0.0675758	FT
IPI00022434	HPYFYAPELLFFAK	3		41	211.448	P y++8	14	1.28391	FT
IPI00022434	LVTDLTK	2		40	109.759	y5	7	0.186168	FT
IPI00022434	SLHTLFGDKLCTVATLR	3		34	34		17	0.97043	FT
IPI00022434	KLVAASQAALGL	2		33	33		12	-1.00648	FT
IPI00022434	KQTALVELVK	2		29	29		10	1.36026	FT
IPI00022434	YLYEIAR	2		28	80.947	y5	7	0.638792	FT
IPI00022434	SHCIAEVENDEMPADLPSLAADFVESK	3	1Met(ox)	25	73.1968	P y11	27	-0.422439	FT
IPI00022463	SASDLTWDNLK	2		66	127.363	y6	11	1.15241	FT
IPI00022463	KPVEEYANCHLAR	3		66	66		13	-1.26124	FT
IPI00022463	HSTIFENLANK	2		65	89.4566	y9	11	-1.49124	FT
IPI00022463	SKEFQLFSSPHGK	3		63	75.845	y6	13	-1.27652	FT
IPI00022463	MYLGYEYVTAIR	2	1Met(ox)	60	69.2827	y9	12	-0.111477	FT
IPI00022463	DGAGDVAFVK	2		58	88.3898	y7	10	-0.423148	FT
IPI00022463	AIAANEADAVTLDAGLVYDAYLAPNNLKPVVAEFYGSK	4		54	79.1394	y++16	38	1.24454	FT
IPI00022463	EDLIWELLNQAQEHFGK	3		51	262.177	y++13	17	0.223776	FT
IPI00022463	SMGGKEDLIWELLNQAQEHFGK	4	1Met(ox)	50	296.854	y++13	22	0.135313	FT
IPI00022463	EFQLFSSPHGK	2		50	92.1508	y7	11	-1.86175	FT
IPI00022463	EDPQTFYYAVAVVK	2		46	146.386	P y++12	14	-0.442918	FT
IPI00022463	DSGFQMNQLR	2	1Met(ox)	42	42		10	1.39802	FT
IPI00022463	EGYYGYTGAFR	2		41	52.5362	y7	11	0.666856	FT
IPI00022463	SMGGKEDLIWELLNQAQEHFGKDK	4		41	41		24	1.45418	FT
IPI00022463	EDLIWELLNQAQEHFGKDK	3		40	198.075	y++15	19	-0.13495	FT
IPI00022463	DSAHGFLK	2		29	29		8	0.590444	FT
IPI00022463	YLGEEYVK	2		22	83.3634	y6	8	-0.104975	FT
IPI00022488	NFPSPVDAAFR	2		19	105.471	P y++9	11	0.860849	FT
IPI00022733	ATYFGSIVLLSPAVIDSPLKLELR	3		58	213.623	y++17	24	-2.93724	FT
IPI00022733	AGALQLLLVGDKVPHDLDMLLR	3		52	135.375	P y9	22	-2.95582	FT
IPI00022733	MHAAFGGTFKK	2		30	30		11	-0.654212	FT
IPI00022752	SFGPAVVMNR	2		38	56.2774	y8	10	0.671139	FT
IPI00022937	EFNPLVIVGLSK	2		68	145.596	y6	12	-1.5844	FT
IPI00022937	NFFNPPIISR	2		20	42.3874	P y6	10	1.65012	FT
IPI00022974	TVQIAAVVDVIR	2		93	145.947	y5	12	0.980031	FT
IPI00022974	ELGICPDDAAVIPIKNNR	2		74	86.845	P y6	18	2.93209	FT
IPI00022974	FYTIEILKVE	2		73	100.686	b8	10	-0.257355	FT
IPI00022974	TYLISSIPLQGAFNYK	2		68	166.146	P y9	16	-0.850706	FT
IPI00022974	YTACLCDDNPK	2		68	129.363	y6	11	-0.488699	FT
IPI00022974	SVRPNDEVTAVLAVQTELK	3		66	66		19	1.75407	FT
IPI00022974	ELGICPDDAAVIPIK	2		58	164.408	P y10	15	0.493067	FT
IPI00022974	TFYWDFYTNR	2		57	77.1096	y7	10	0.703137	FT
IPI00022974	KIIIKNFDIPK	2		54	123.573	b9	11	-0.827806	FT
IPI00022974	SVRPNDEVTAVLAVQTELKECMVVK	4	1Met(ox)	47	132.458	y++12	25	-0.864133	FT
IPI00022974	IIIKNFDIPK	2		41	59.2774	y++8	10	0.14826	FT
IPI00022974	NNRFYTIEILKVE	2		34	85.2664	b10	13	1.08877	FT
IPI00022974	FYTIEILK	2		28	123.658	y6	8	0.623005	FT
IPI00023048	GVVQELQQAISK	2		49	57.3624	b10	12	0.216407	FT
IPI00023673	TLQALEFHTVPFQLLAR	2		65	107.151	P y7	17	1.33744	FT
IPI00023673	RIDITLSSVK	2		59	77.2774	b8	10	-1.44261	FT
IPI00023673	SDLAVPSELALLK	2		53	116.741	P y8	13	-2.58192	FT
IPI00023673	YSSDYFQAPSDYR	2		38	76.1758	P y5	13	0.820708	FT
IPI00024057	YGINTTDIFQTVDLWEGK	2		94	145.266	y10	18	-1.57422	FT
IPI00024057	TLMNLGGLAVAR	2		62	104.151	y7	12	0.183157	FT
IPI00024057	NFSDNQLQEGK	2		50	84.1089	y9	11	1.14975	FT
IPI00024057	NVIGLQMGTNR	2	1Met(ox)	41	159.257	y++9	11	-0.17786	FT
IPI00024067	SVDPTLALSVYLR	2		74	85.5362	y7	13	0.948387	FT
IPI00024067	NLQNLLILTAIK	2		58	78.1096	y7	12	0.117847	FT
IPI00024067	NNLAGAEELFAR	2		57	82.4443	y9	12	0.632548	FT
IPI00024067	LASTLVHLGEYQAAVDGAR	3		56	302.099	y++17	19	-1.87367	FT
IPI00024067	LLLPWLEAR	2		34	111.596	P y6	9	1.0395	FT
IPI00024067	ALEHFTDLYDIKR	3		31	31		13	1.03176	FT
IPI00024067	LHIIEVGTPPTGNQPFPK	3		29	167.461	P y++10	18	-0.720208	FT
IPI00024095	GAGTNEDALIEILTTR	2		75	87.845	y6	16	-1.77962	FT
IPI00024095	GTVRDYPDFSPSVDAEAIQK	3		54	248.339	P y++10	20	-0.282092	FT
IPI00024095	SMKGAGTNEDALIEILTTR	3	1Met(ox)	40	62.3874	y6	19	1.06614	FT
IPI00024095	RDESLKVDEHLAKQDAQILYK	4		33	33		21	-0.590391	FT
IPI00024095	SEIDLLDIRTEFKK	3		30	184.468	y++12	14	0.793954	FT
IPI00024095	MLISILTER	2	1Met(ox)	23	35.845	y6	9	-1.58193	FT
IPI00024129	TVENFVALATGEK	2		70	84.5509	y5	13	-2.17161	FT
IPI00024175	LTVEDPVTVEYITR	2		74	118.901	P y9	14	0.825079	FT
IPI00024282	LQIWDTAGQER	2		48	75.6861	y8	11	0.999717	FT
IPI00024282	LLLIGDSGVGK	2		39	69.3898	y7	11	1.77523	FT
IPI00024282	TITTAYYR	2		31	36.575	y6	8	1.05155	FT
IPI00024284	GSIQVDGEELVSGRSPGPNVAVNAK	3		110	314.676	y++20	25	-1.1113	FT
IPI00024284	LPAVEPTDQAQYLCR	2		87	126.191	P y10	15	1.62426	FT
IPI00024284	GSIQVDGEELVSGR	2		83	129.614	y9	14	0.577659	FT
IPI00024284	MASVGLSDIAMDTTVTHATSHGR	3	1Met(ox)	79	79		23	1.13716	FT
IPI00024284	VISSGSVASYVTSPQGFQFR	2		77	132.283	P y7	20	-1.46081	FT
IPI00024284	LDVEFKPLAPDGVLLFSGGK	3		75	109.109	b9 P	20	-1.2866	FT
IPI00024284	LRLPQVSPADSGEYVCR	3		70	277.613	P y++10	17	2.26034	FT
IPI00024284	FLGDKVTSYGGELR	2		69	107.478	y8	14	1.94236	FT
IPI00024284	AQLHGASEEPGHFSLTNAASTHTTNEGIFSPTPGELGFSSFHR	5		68	68		43	0.284498	FT
IPI00024284	HLISTHFAPGDFQGFALVNPQR	3		68	68		22	-1.7745	FT
IPI00024284	YELGSGLAVLR	2		67	83.7611	y9	11	1.1583	FT
IPI00024284	VISSGSVASYVTSPQGFQFRR	3		63	96.1593	y++19	21	1.82812	FT
IPI00024284	SPAYTLVWTR	2		63	68.575	y6	10	-1.04911	FT
IPI00024284	IPGDQVVSVVFIK	2		61	275.19	P y++12	13	0.536341	FT
IPI00024284	SLPEVPETIELEVR	2		60	326.51	P y++12	14	-0.0908488	FT
IPI00024284	EHLLMALAGIDTLLIR	3	1Met(ox)	58	91.7591	y6	16	-0.659868	FT
IPI00024284	HPTPLALGHFHTVTLLR	3		57	239.505	P y++14	17	-0.399043	FT
IPI00024284	IAHVELADAGQYR	3		57	119.293	y4	13	0.182486	FT
IPI00024284	PPSSTVQQGQDASFK	2		57	57		15	-0.422366	FT
IPI00024284	SIGASVEFHCAVPSDRGTQLR	3		56	122.777	y++19	21	-1.11977	FT
IPI00024284	AELLVTEAPSKPITVTVEEQR	3		56	85.4598	y4	21	-0.498868	FT
IPI00024284	RGSIQVDGEELVSGRSPGPNVAVNAK	4		55	199.526	y++14	26	1.88085	FT
IPI00024284	EVSEAVVDTLESEYLK	2		55	153.146	y9	16	-1.88482	FT
IPI00024284	AMDFNGILTIR	2		55	84.4598	y4	11	-0.485603	FT
IPI00024284	GMLEPVQRPDVVLVGAGYR	3	1Met(ox)	53	185.247	y++17	19	0.0765591	FT
IPI00024284	NLVLHSARPGAPPPQPLDLQHR	3		53	139.226	y++19	22	-1.36618	FT
IPI00024284	GMVFGIPDGVLELVPQR	2		52	146.591	P y11	17	0.218786	FT
IPI00024284	LRSPVISIDPPSSTVQQGQDASFK	3		52	98.614	b9 P	24	-0.28587	FT
IPI00024284	VGGHLRPGIVQSGGVVR	3		50	172.16	y++13	17	-1.54265	FT
IPI00024284	VKAFAHLQVPER	3		45	297.776	y++10	12	0.798137	FT
IPI00024284	LLSGPYFWSLPSR	2		44	182.184	y++11	13	-1.96743	FT
IPI00024284	RVPGSPTNLANRQPDFISFGLVGGRPEFR	5		44	44		29	1.38677	FT
IPI00024284	VVGSSGTQEASVLVTIQQR	3		42	42		19	0.692605	FT
IPI00024284	SGPVEDFVSLAMVGGHLEFR	3		41	41		20	0.844548	FT
IPI00024284	EFREVSEAVVDTLESEYLK	3		39	39		19	2.07112	FT
IPI00024284	LYIFQASPADAGQYVCR	3		38	267.196	P y++10	17	0.438842	FT
IPI00024284	ITFRPDSADGMLLYNGQK	3		38	107.759	y5	18	-0.325134	FT
IPI00024284	QVQFSEEHWVHESGRPVQR	3		37	51.2235	y++15	19	0.744473	FT
IPI00024284	EASITVSVLHGTHSGPSYTPVPGSTRPIR	4		37	37		29	1.23277	FT
IPI00024284	WFKEGGQLPPGHSVQDGVLR	3		36	113.309	P y++12	20	-0.291153	FT
IPI00024284	SQSVRPGADVTFICTAK	3		35	193.075	y++15	17	-1.44175	FT
IPI00024284	VPAGSAAVFPCIASGYPTPDISWSK	3		35	133.146	P y9	25	-0.388914	FT
IPI00024284	GGSLPVRHQTHGSLLR	3		34	97.8806	P y++12	16	0.253717	FT
IPI00024284	QPQAIITWYKR	3		34	34		11	-0.608665	FT
IPI00024284	LVSEDPINDGEWHR	3		33	219.516	y++12	14	-0.559896	FT
IPI00024284	SYEIMFREEFWR	3	1Met(ox)	29	94.0012	y++9	12	-0.805644	FT
IPI00024284	SIGASVEFHCAVPSDR	3		26	164.718	y++14	16	0.700905	FT
IPI00024284	SPLPWQHRLEGDTLIIPR	3		24	157.43	P y++15	18	-0.587365	FT
IPI00024284	FLVHDSFWALPEQFLGNKVDSYGGSLR	4		24	132.078	P y++17	27	0.94711	FT
IPI00024284	QPDFISFGLVGGRPEFR	3		22	149.99	y++12	17	0.0160931	FT
IPI00024284	VVPYFTQTPYSFLPLPTIKDAYR	4		20	188.673	P y++10	23	0.373449	FT
IPI00024284	GGNLPARHQVHGPLLR	3		20	63.0433	P y++12	16	-1.4922	FT
IPI00024284	RGGSLPVRHQTHGSLLR	4		17	42.3428	y5	17	0.735171	FT
IPI00024519	SGNIINMSSVASSVK	2		75	118.317	y10	15	1.62864	FT
IPI00024519	SVAADFIQQGIR	2		71	85.5509	y5	12	0.194523	FT
IPI00024915	FSMVVQDGIVK	2	1Met(ox)	64	133.755	y7	11	-1.41195	FT
IPI00024915	LLADPTGAFGKETDLLLDDSLVSIFGNR	3		51	56.575	y6	28	0.402506	FT
IPI00024915	LLADPTGAFGKETDLLLDDSLVSIFGNRR	4		34	34		29	-1.04192	FT
IPI00024915	LLADPTGAFGK	2		20	66.614	y9	11	0.979378	FT
IPI00025023	ISNVFTFAFR	2		58	104.769	y6	10	0.348355	FT
IPI00025023	ASEHILLATSHTLFLR	3		56	94.1758	y5	16	-1.23702	FT
IPI00025023	WLPAEYEDGLSLPFGWTPGK	2		53	91.4779	P y8	20	2.00888	FT
IPI00025023	IHGFDLAAINTQR	2		45	45		13	0.892632	FT
IPI00025023	LDENYQPWGPEPELPLHTLFFNTWR	3		36	314.148	P y++19	25	-0.847089	FT
IPI00025023	FGHLEVPSSMFR	3		34	67.7591	b6 P	12	0.419127	FT
IPI00025023	KLLGLYGTPDNIDIWIGAIAEPLVER	3		23	31.3624	y10	26	-1.67568	FT
IPI00025023	VGPLLACLLGK	2		22	197.274	P y++9	11	-0.22057	FT
IPI00025084	ILGGVISAISEAAAQYNPEPPPPR	4		61	99.1758	P y5	24	-0.613506	FT
IPI00025084	MFLVNSFLK	2		43	76.7591	y6	9	-1.76142	FT
IPI00025110	ALLEVNKGHEMSPQVATLIDR	3		98	142.901	P y9	21	0.856108	FT
IPI00025110	QLLGFPCAEVSGLSTER	2		84	149.549	P y12	17	1.72676	FT
IPI00025110	LLPAALACWGVR	2		75	150.513	P y++10	12	-1.63512	FT
IPI00025110	AALQGGGPPYGPPSTWSVSTMDALR	3	1Met(ox)	71	172.217	P y++18	25	2.28968	FT
IPI00025110	FVAESAEVLLPR	2		68	103.444	b9	12	0.788501	FT
IPI00025110	LRTDAVLPLTVAEVQK	2		67	111.314	b7 P	16	0.203147	FT
IPI00025110	GSLLSEADVR	2		59	92.7591	y6	10	2.15301	FT
IPI00025110	IQSFLGGAPTEDLK	2		52	98.614	y9	14	2.07264	FT
IPI00025110	GLLPVLGQPIIR	2		50	151.822	P y++9	12	-2.55593	FT
IPI00025110	TDAVLPLTVAEVQK	2		44	130.471	P y9	14	-0.117305	FT
IPI00025110	VRELAVALAQK	2		41	99.8671	b9	11	0.876526	FT
IPI00025110	VNAIPFTYEQLDVLK	2		33	155.921	P y11	15	0.209875	FT
IPI00025110	LLGPHVEGLKAEER	3		31	189.191	y++12	14	-1.27161	FT
IPI00025110	LDELYPQGYPESVIQHLGYLFLK	3		25	213.216	P y++18	23	0.190142	FT
IPI00025110	SIPQGIVAAWR	2		24	93.5729	P y++9	11	-1.0805	FT
IPI00025419	VFEVSLADLQNDEVAFRK	3		21	109.828	y++16	18	-1.18274	FT
IPI00025427	YPVVPVHLDTTI	2		38	116.123	P y8	12	-0.186658	FT
IPI00025447	VETGVLKPGMVVTFAPVNVTTEVK	3		42	83.8463	y10	24	-1.31787	FT
IPI00025447	YEEIVKEVSTYIKK	3		40	167.99	y++12	14	0.0475279	FT
IPI00025447	THINIVVIGHVDSGK	3		38	38		15	-0.236481	FT
IPI00025491	GIDVQQVSLVINYDLPTNR	3		36	80.5113	P y4	19	0.945104	FT
IPI00025491	GIYAYGFEKPSAIQQR	3		21	146.179	y++14	16	0.0291753	FT
IPI00025512	AQLGGPEAAKSDETAAK	2		79	186.821	y++15	17	-0.552811	FT
IPI00025512	LATQSNEITIPVTFESR	2		67	136.755	P y7	17	-0.30469	FT
IPI00025512	LFDQAFGLPR	2		67	94.6861	y8	10	0.45989	FT
IPI00025512	TKDGVVEITGK	2		61	162.822	y9	11	-1.6083	FT
IPI00025512	QLSSGVSEIR	2		56	72.907	y4	10	0.992851	FT
IPI00025512	VSLDVNHFAPDELTVK	2		53	138.598	P y7	16	-0.966151	FT
IPI00025512	YTLPPGVDPTQVSSSLSPEGTLTVEAPMPK	3	1Met(ox)	47	47		30	2.0497	FT
IPI00025512	AQLGGPEAAK	2		43	43		10	1.343	FT
IPI00025512	GPSWDPFR	2		36	36		8	-0.921214	FT
IPI00025512	GPSWDPFRDWYPHSR	3		32	105.26	P y++10	15	-0.0398502	FT
IPI00025512	RVPFSLLR	2		30	91.3634	P y6	8	0.540277	FT
IPI00025512	HEERQDEHGYISR	3		30	68.1758	y5	13	0.50824	FT
IPI00025512	KYTLPPGVDPTQVSSSLSPEGTLTVEAPMPK	3	1Met(ox)	30	62.0163	P y13	31	2.39347	FT
IPI00025512	VPFSLLR	2		28	53.3428	y5	7	0.942276	FT
IPI00025846	IFVFLEHQTK	2		45	75.3898	y7	10	0.822165	FT
IPI00026119	LAGTQPLEVLEAVQR	2		78	181.117	P y10	15	0.00165066	FT
IPI00026119	ALPAVQQNNLDEDLIR	2		74	288.411	P y++14	16	-2.437	FT
IPI00026119	NEEDAAELVALAQAVNAR	3		51	80.4598	y4	18	0.216345	FT
IPI00026119	LAYVAAGDLAPINAFIGGLAAQEVMK	3	1Met(ox)	48	48		26	-1.90917	FT
IPI00026119	AAVATFLQSVQVPEFTPK	3		39	116.596	P y6	18	0.662633	FT
IPI00026119	ALPAVQQNNLDEDLIRK	3		39	39		17	0.130395	FT
IPI00026119	IHVSDQELQSANASVDDSRLEELK	4		34	221.131	y++15	24	-0.577449	FT
IPI00026119	QFLFRPWDVTK	3		20	94.9907	y++8	11	-1.28416	FT
IPI00026126	ELLQEFIDSDAAAEAMGK	2		103	170.309	y12	18	-1.44902	FT
IPI00026126	TINSDISIPEYKELLQEFIDSDAAAEAMGK	3		91	134.805	P y++22	30	-1.96601	FT
IPI00026126	TINSDISIPEYK	2		72	116.511	P y4	12	1.48433	FT
IPI00026126	FKQCFLNQSHR	2		57	57		11	-2.24406	FT
IPI00026126	NFGLMMHTVYDSIWCNMK	3		51	198.403	y++16	18	1.11576	FT
IPI00026126	TLKNFGLMMHTVYDSIWCNMK	3	1Met(ox)	50	50		21	1.74638	FT
IPI00026126	LLEDMVEK	2		47	124.596	y6	8	1.46055	FT
IPI00026126	LLEDMVEKTINSDISIPEYK	3	1Met(ox)	42	86.5113	P y4	20	-1.22731	FT
IPI00026126	QCFLNQSHR	3		27	148.953	y++7	9	0.152383	FT
IPI00026126	ELLQEFIDSDAAAEAMGKFK	3	1Met(ox)	23	107.263	y++15	20	0.131247	FT
IPI00026199	FLVGPDGIPIMR	2		44	88.5113	P y4	12	-2.31433	FT
IPI00026199	QEPGENSEILPTLK	2		27	70.0433	P y++12	14	0.17552	FT
IPI00026216	LGLQNDLFSLAR	2		114	132.277	y8	12	0.958112	FT
IPI00026216	VLGATLLPDLIQK	2		72	149.596	P y6	13	-1.83597	FT
IPI00026216	ATFDISLVVPK	2		55	55		11	0.0130868	FT
IPI00026216	AGIISTVEVLK	2		21	76.2834	y7	11	0.891548	FT
IPI00026260	NIIHGSDSVK	2		39	108.755	y7	10	-0.0841658	FT
IPI00026268	SELDQLRQEAEQLKNQIR	3		54	79.3428	y5	18	1.1972	FT
IPI00026314	AGALNSNDAFVLK	2		74	83.649	y9	13	-1.28145	FT
IPI00026314	VEKFDLVPVPTNLYGDFFTGDAYVILK	3		47	197.215	P y++20	27	-0.928116	FT
IPI00026314	FDLVPVPTNLYGDFFTGDAYVILK	3		20	40.0435	P y++20	24	0.945475	FT
IPI00026314	TPSAAYLWVGTGASEAEKTGAQELLR	3		16	103.585	y++19	26	0.901395	FT
IPI00026546	ELFSPLHALNFGIGGDTTR	3		38	60.3874	y6	19	-0.515956	FT
IPI00026663	ANSTDYGLTAAVFTK	2		115	140.444	y9	15	-0.158059	FT
IPI00026663	AVEAAQVAFQR	2		83	103.532	y3	11	0.525903	FT
IPI00026663	ELGEYALAEYTEVK	2		67	97.3898	y7	14	-0.308683	FT
IPI00026663	LLHQLADLVER	3		59	59		11	0.403937	FT
IPI00026663	IAFTGSTEVGK	2		48	64.7611	y9	11	2.10278	FT
IPI00026663	EEIFGPVQPILK	2		45	95.5191	y8	12	-0.684925	FT
IPI00026663	GLFIKPTVFSEVTDNMR	3		38	60.3874	y6	17	-0.671504	FT
IPI00026663	SIEEVIK	2		36	36		7	1.77397	FT
IPI00026663	SIEEVIKR	2		35	35		8	0.996192	FT
IPI00026663	TEQGPQIDQK	2		29	84.2834	y7	10	0.248564	FT
IPI00026781	WLSTSIPEAQWHSSLAR	3		24	196.36	y++15	17	1.59515	FT
IPI00027019	FPSVSLQEASSFFR	2		120	134.383	y10	14	1.71856	FT
IPI00027019	HPPPPPFQNQQRPPQR	4		60	127.309	P y++11	16	1.33286	FT
IPI00027019	QLSLPRFPSVSLQEASSFFR	3		54	142.828	P y++16	20	1.93306	FT
IPI00027019	HPPPPPFQNQQR	2		35	102.309	P y++11	12	1.78372	FT
IPI00027019	HPQEQPLW	2		31	61.3898	b7	8	-0.52788	FT
IPI00027223	GQETSTNPIASIFAWTR	2		50	71.9013	P y10	17	-1.9429	FT
IPI00027223	FKDIFQEIYDKQYK	3		49	203.468	y++12	14	-0.508829	FT
IPI00027223	LVSGWVKPIIIGR	3		43	219.006	y++11	13	0.292622	FT
IPI00027223	ATDFVVPGPGKVEITYTPSDGTQK	3		33	210.247	P y++18	24	-0.177146	FT
IPI00027223	SIEDFAHSSFQMALSK	3		27	194.377	y++14	16	-0.123427	FT
IPI00027223	SDYLNTFEFMDKLGENLK	3		23	221.178	y++14	18	0.691926	FT
IPI00027235	LTLTPWVGLR	2		29	90.3634	P y6	10	0.0374035	FT
IPI00027341	QAALQVAEGFISR	2		74	85.5362	y7	13	0.770818	FT
IPI00027341	AQVEIVTDGEEPAEMIQVLGPKPALK	3		39	143.273	y++20	26	2.38918	FT
IPI00027341	MYTAIPQSGSPFPGSVQDPGLHVWR	3	1Met(ox)	28	254.872	P y++20	25	2.03736	FT
IPI00027409	LVNVVLGAHNVR	2		60	80.1096	y7	12	2.16497	FT
IPI00027409	VALYVDWIR	2		49	74.3428	y5	9	0.648212	FT
IPI00027409	LFPDFFTR	2		18	40.3874	P y6	8	0.991671	FT
IPI00027444	LHEWTKPENLDFIEVNVSLPR	3		94	94		21	0.59473	FT
IPI00027444	FKLEESYTLNSDLAR	2		75	116.846	y10	15	-0.39719	FT
IPI00027444	GQTEGKIPELLASGMVDNMTK	3	1Met(ox)	73	73		21	0.532761	FT
IPI00027444	IEEQLTLEK	2		71	173.922	y7	9	-1.08198	FT
IPI00027444	HNSSGSILFLGR	2		63	63		12	1.06898	FT
IPI00027444	KIEEQLTLEK	2		61	124.741	y8	10	0.805932	FT
IPI00027444	TYGADLASVDFQHASEDAR	3		57	299.19	y++17	19	-2.39147	FT
IPI00027444	TFHFNTVEEVHSR	3		57	57		13	1.35778	FT
IPI00027444	LGVQDLFNSSK	2		51	93.1508	y7	11	1.35591	FT
IPI00027444	LVLVNAIYFK	2		48	126.123	y8	10	-2.728	FT
IPI00027444	FAYGYIEDLK	2		46	109.741	y8	10	-1.47713	FT
IPI00027444	TYNFLPEFLVSTQK	2		44	157.911	P y9	14	-0.296641	FT
IPI00027444	FQSLNADINKR	2		38	38		11	-1.13598	FT
IPI00027462	NIETIINTFHQYSVK	2		69	136.198	y9	15	0.958194	FT
IPI00027462	QLSFEEFIMLMAR	2	1Met(ox)	64	64		13	0.413482	FT
IPI00027462	LGHPDTLNQGEFKELVR	4		33	179.298	y++10	17	0.597748	FT
IPI00027462	LGHPDTLNQGEFK	2		31	93.96	P y10	13	-0.66982	FT
IPI00027462	LGHPDTLNQGEFKELVRK	4		18	61.3171	y++9	18	0.868589	FT
IPI00027462	VIEHIMEDLDTNADK	3		16	77.3634	y6	15	-1.01763	FT
IPI00027463	ELIQKELTIGSK	2		61	171.499	y8	12	0.933133	FT
IPI00027463	ELKELIQKELTIGSK	3		33	63.3898	y7	15	1.20259	FT
IPI00027463	ELKELIQK	2		24	62.1758	y5	8	0.774318	FT
IPI00027497	VWYVSNIDGTHIAK	2		59	81.6931	y10	14	0.354088	FT
IPI00027497	HFVALSTNTTK	2		56	114.867	y9	11	0.711199	FT
IPI00027497	ILLANFLAQTEALMR	3		56	56		15	-0.945151	FT
IPI00027497	EWFLQAAK	2		42	42		8	1.5796	FT
IPI00027497	AVLHVALR	2		37	37		8	1.04047	FT
IPI00027497	VFEGNRPTNSIVFTK	3		16	97.5742	y++13	15	-0.935932	FT
IPI00027509	QLSLPETGELDSATLK	2		47	101.509	P y12	16	1.04091	FT
IPI00027509	AFALWSAVTPLTFTR	2		42	47.575	P y6	15	1.17391	FT
IPI00027509	SLGPALLLLQK	2		38	192.782	y++9	11	1.37119	FT
IPI00027547	GAVHDVKDVLDSVL	2		54	54		14	-0.503547	FT
IPI00027547	LGKDAVEDLESVGK	3		45	83.1758	y5	14	0.219543	FT
IPI00027769	VVLGAHNLSR	2		34	64.3898	y7	10	-1.68343	FT
IPI00027769	QVFAVQR	2		28	117.002	y5	7	-1.09813	FT
IPI00027846	NYTPQLSEAEVER	2		42	82.4746	P y10	13	-1.6555	FT
IPI00027846	SISGAFPGIESK	2		26	57.724	y10	12	0.379549	FT
IPI00028064	TIQNDIMLLQLSR	2	1Met(ox)	82	111.46	y4	13	-1.63958	FT
IPI00028911	VTIPTDLIASSGDIIK	2		69	235.281	P y++13	16	-1.66424	FT
IPI00028911	SFRVTIPTDLIASSGDIIK	3		35	62.6861	y8	19	-1.51386	FT
IPI00029208	NKDQGTYEDYVEGLR	3		66	110.511	y4	15	-1.37478	FT
IPI00029208	ALGQNPTNAEVLK	2		50	100.519	P y8	13	1.89315	FT
IPI00029208	HVLVTLGEK	2		47	102.283	y7	9	0.00150053	FT
IPI00029208	VLDFEHFLPMLQTVAK	3	1Met(ox)	35	98.7413	P y++8	16	-0.752802	FT
IPI00029208	VFDKEGNGTVMGAEIR	3		27	41.5509	y5	16	-0.604956	FT
IPI00029260	RLTVGAAQVPAQLLVGALR	3		45	76.724	P y10	19	1.03156	FT
IPI00029260	LTVGAAQVPAQLLVGALR	2		36	127.734	P y10	18	-1.12992	FT
IPI00029266	VMVQPINLIFR	2	1Met(ox)	29	84.2834	P y7	11	0.321281	FT
IPI00029468	DQLQTFSEEHPVLLTEAPLNPR	3		32	84.947	P y5	22	1.28301	FT
IPI00029623	AINQGGLTSVAVR	2		61	70.649	y9	13	0.650563	FT
IPI00029623	LYQVEYAFK	2		29	71.1508	y7	9	-0.538314	FT
IPI00029733	HIDSAHLYNNEEQVGLAIR	3		91	129.478	y8	19	1.47202	FT
IPI00029733	IRQNVQVFEFQLTSEEMK	3		66	66		18	0.447833	FT
IPI00029733	LNDGHFMPVLGFGTYAPAEVPK	3		52	52		22	0.0336073	FT
IPI00029733	LAIEAGFR	2		41	53.845	y6	8	0.508618	FT
IPI00029733	NLQLDYVDLYLIHFPVSVKPGEEVIPK	3		32	114.579	y++23	27	2.79775	FT
IPI00029733	QNVQVFEFQLTSEEMK	3	1Met(ox)	23	35.845	y6	16	-1.46075	FT
IPI00029739	SSNLIILEEHLK	2		23	65.1508	y7	12	0.4189	FT
IPI00029772	LTPNVTDIVSIAR	2		44	278.265	P y++11	13	-0.509248	FT
IPI00029997	FALGLSGGSLVSMLAR	2	1Met(ox)	44	48.2782	y11	16	-1.59558	FT
IPI00029997	LPIPESQVITINPELPVEEAAEDYAK	3		30	59.6382	P y++14	26	-1.06058	FT
IPI00029997	VTLTLPVLNAAR	2		18	60.1508	P y7	12	-0.955767	FT
IPI00030154	NAYAVLYDIILK	2		61	122.363	y6	12	-0.480886	FT
IPI00031141	AIVAIENPADVSVISSR	2		110	171.363	y6	17	-1.81712	FT
IPI00031169	TASNVEEAFINTAK	2		98	170.158	y9	14	-0.561361	FT
IPI00032179	SKLPGIVAEGR	2		41	68.6861	P y8	11	0.390215	FT
IPI00032215	ITLLSALVETR	2		86	91.1378	y7	11	1.15536	FT
IPI00032256	VGFYESDVMGR	2		71	113.151	y7	11	0.405992	FT
IPI00032256	SASNMAIVDVK	2	1Met(ox)	67	67		11	-0.275979	FT
IPI00032256	NQGNTWLTAFVLK	2		60	67.6506	y11	13	2.67209	FT
IPI00032256	LPPNVVEESAR	2		59	177.168	P y++10	11	0.48443	FT
IPI00032256	LHTEAQIQEEGTVVELTGR	3		58	104.769	y6	19	-1.08903	FT
IPI00032256	VTAAPQSVCALR	2		57	67.4958	P y8	12	-0.69762	FT
IPI00032256	FEVQVTVPK	2		52	82.3898	y7	9	-0.294538	FT
IPI00032256	QQNAQGGFSSTQDTVVALHALSK	3		50	284.835	y++18	23	1.27421	FT
IPI00032256	SSGSLLNNAIK	2		49	61.845	y6	11	-0.056777	FT
IPI00032256	AIGYLNTGYQR	2		40	45.575	y6	11	0.824701	FT
IPI00032256	LLIYAVLPTGDVIGDSAK	2		36	69.7591	b7 P	18	0.317211	FT
IPI00032256	GHFSISIPVKSDIAPVAR	3		33	159.296	y++16	18	0.526314	FT
IPI00032256	SIYKPGQTVK	2		24	57.7591	P y6	10	-1.6697	FT
IPI00032256	VVSMDENFHPLNELIPLVYIQDPK	3	1Met(ox)	23	92.5729	P y9	24	0.935479	FT
IPI00032256	TGTHGLLVK	2		23	75.947	y5	9	-0.613077	FT
IPI00032258	VLSLAQEQVGGSPEK	2		77	77		15	-0.815968	FT
IPI00032258	STQDTVIALDALSAYWIASHTTEER	3		62	298.2	y++19	25	2.74598	FT
IPI00032258	VTASDPLDTLGSEGALSPGGVASLLR	3		57	66.649	P y9	26	-0.394519	FT
IPI00032258	VGLSGMAIADVTLLSGFHALR	3	1Met(ox)	55	55		21	0.386098	FT
IPI00032258	LHLETDSLALVALGALDTALYAAGSK	3		53	53		26	-1.36417	FT
IPI00032293	ALDFAVGEYNK	2		49	110.363	y6	11	-2.13864	FT
IPI00032293	LVGGPMDASVEEEGVRR	3		27	109.616	y++15	17	-0.833328	FT
IPI00032294	IIPGGIYDADLNDEWVQR	2		107	325.598	P y++16	18	-0.372041	FT
IPI00032294	EQTFGGVNYFFDVEVGR	2		104	159.283	y7	17	2.13168	FT
IPI00032294	AREQTFGGVNYFFDVEVGR	3		93	131.478	y8	19	-1.10506	FT
IPI00032294	ALHFAISEYNKATEDEYYR	3		52	161.942	y++16	19	2.92622	FT
IPI00032294	ALHFAISEYNK	2		50	100.519	y8	11	-1.01268	FT
IPI00032294	MSLVNSR	2	1Met(ox)	37	81.5113	y4	7	0.894666	FT
IPI00032294	RPLQVLR	2		37	37		7	-1.05642	FT
IPI00032294	ATEDEYYR	2		33	66.7591	y6	8	1.45885	FT
IPI00032304	ISFEEFVSLMQELK	2		55	124.759	y5	14	1.87766	FT
IPI00032304	SISTSLPVLDLIDAIAPNAVR	2		39	91.947	P y5	21	1.0703	FT
IPI00032313	LNKSELKELLTR	2		69	113.901	y9	12	-1.24625	FT
IPI00032313	ALDVMVSTFHK	2		48	90.1508	y7	11	-0.177068	FT
IPI00032313	SELKELLTR	2		44	69.3428	y5	9	0.0540703	FT
IPI00032313	ELPSFLGK	2		29	124.658	P y6	8	0.88652	FT
IPI00033022	VYSPHVLNLTLIDLPGITK	3		31	73.1508	y7	19	0.73028	FT
IPI00033600	AIENIDTLTNLESLFLGK	2		51	55.3376	y10	18	-1.37562	FT
IPI00033600	IENLSNLHQLQMLELGSNR	3		20	137.971	y++17	19	-2.95576	FT
IPI00033946	DAGVIAGLNVLR	2		55	59.8229	y8	12	1.57099	FT
IPI00033946	QTQIFTTYSDNQPGVLIQVYEGER	3		45	45		24	-1.14779	FT
IPI00033946	MKEIAEAYLGYPVTNAVITVPAYFNDSQR	3		43	55.5991	y11	29	-1.34547	FT
IPI00034319	TQSSLVPALTDFVR	2		45	123.123	P y8	14	-0.838778	FT
IPI00045536	DRHFAGDVLGYVTPWNSHGYDVTK	4		49	221.36	y++15	24	-0.640378	FT
IPI00045536	FTQISPVWLQLK	2		49	127.123	y8	12	1.19805	FT
IPI00060800	YFSTTEDYDHEITGLR	2		85	140.283	y7	16	1.30489	FT
IPI00060800	VFVAFQAFLR	2		74	116.151	y7	10	1.32785	FT
IPI00060800	GMVMYTSKDR	2		63	85.3874	y6	10	0.522554	FT
IPI00060800	VSVGLLLVK	2		58	100.151	y7	9	0.839335	FT
IPI00060800	LGDSWDVK	2		57	118.363	y6	8	0.823591	FT
IPI00060800	LGALGGNTQEVTLQPGEYITK	3		42	127.598	P y7	21	1.55483	FT
IPI00060800	GMVMYTSK	2		42	88.7694	y6	8	-1.31467	FT
IPI00060800	DRYFYFGK	2		28	97.755	y++7	8	0.123355	FT
IPI00061507	IAEVGGVPYLLPLVNQK	2		35	97.96	P y10	17	-0.766002	FT
IPI00062266	SVFKPFIFGVGVAQAPQVLSPTFGAQDPVR	3		53	105.96	P y10	30	0.3639	FT
IPI00063827	FSVLLLHGIR	2		52	104.947	y5	10	-1.9963	FT
IPI00063827	FSSETWQNLGTLHR	3		37	37		14	-0.56182	FT
IPI00073772	KAGIAHLYGIAGSTNVTGDQVK	3		65	98.7591	y6	22	-0.34262	FT
IPI00073772	TLVYGGIFLYPANK	2		51	65.383	b10 P	14	-0.742202	FT
IPI00073772	KLDVLSNDLVMNMLK	3		42	111.759	y5	15	-0.505015	FT
IPI00073772	AGIAHLYGIAGSTNVTGDQVK	3		41	74.7591	y6	21	0.513055	FT
IPI00073772	APVILGSPDDVLEFLK	2		32	101.173	y11	16	-1.49025	FT
IPI00073772	GTGELTQLLNSLCTAVK	2		20	45.4443	y9	17	-1.19304	FT
IPI00100160	ISGSILNELIGLVR	2		85	123.478	y8	14	-0.302099	FT
IPI00103552	SSVLVDGYSPNR	2		61	61		12	1.33625	FT
IPI00103552	VAIYEEFLR	2		36	82.7694	y6	9	-1.4093	FT
IPI00106687	AALVAQNYINYQQGTPHR	3		45	183.718	y++14	18	0.434192	FT
IPI00106687	LKFAVEEIIQK	2		42	86.9008	y9	11	0.16442	FT
IPI00107764	ITTVAHTEVGPGPESSPVVVR	3		61	107.614	P y++9	21	-1.13188	FT
IPI00107764	GAVLGRPTLSVQQTPEGSLLAR	3		44	71.6861	P y8	22	2.12546	FT
IPI00154742	FSGSNSGNTATLTISR	2		94	156.293	y4	16	0.8217	FT
IPI00154742	YAASSYLSLTPEQWK	2		93	162.759	P y5	15	1.87181	FT
IPI00154742	SYSCQVTHEGSTVEK	2		77	112.444	y9	15	-2.62948	FT
IPI00154742	AGVETTTPSK	2		66	88.3874	y6	10	-0.966118	FT
IPI00154742	YAASSYLSLTPEQWKSHR	3		57	204.403	y++16	18	-0.946075	FT
IPI00154742	QSNNKYAASSYLSLTPEQWK	3		51	51		20	0.711544	FT
IPI00154742	AAPSVTLFPPSSEELQANK	3		47	104.59	P y++11	19	-2.08341	FT
IPI00154742	ATLVCLISDFYPGAVTVAWK	2		44	102.867	P y9	20	-0.654518	FT
IPI00154742	LTVLGQPK	2		38	115.596	y6	8	0.0677134	FT
IPI00154742	AGVETTTPSKQSNNKYAASSYLSLTPEQWK	4		28	28		30	0.0695992	FT
IPI00154742	TVAPTECS	1		23	92.7594	P y5	8	-1.19967	FT
IPI00154742	QSNNKYAASSYLSLTPEQWKSHR	4		20	131.191	y++12	23	0.586329	FT
IPI00163328	LVIDQIDNGFFSPK	2		56	74.2774	y8	14	0.293551	FT
IPI00163328	VLYPNDNFFEGKELR	3		17	195.189	y++13	15	-0.970547	FT
IPI00163563	FHLGEPEASTQFMTQNYQDSPTLQAPR	4	1Met(ox)	60	60		27	0.109979	FT
IPI00163563	YQFFVYLQEGK	2		53	122.573	y9	11	-1.18234	FT
IPI00163563	IQGQELSAYQAPSPPAHSGFHR	4		22	135.911	P y++9	22	1.46235	FT
IPI00163563	HWLVTDIKGADLKEGK	3		19	33.9116	y++10	16	-0.0957543	FT
IPI00163984	GFGFVTFDDHDPVDKIVLQK	3		35	123.828	y++16	20	-0.652856	FT
IPI00164623	VQLSNDFDEYIMAIEQTIK	2	1Met(ox)	104	120.095	y9	19	-1.54159	FT
IPI00164623	IPIEDGSGEVVLSR	2		83	191.658	P y++13	14	-2.00158	FT
IPI00164623	LVAYYTLIGASGQR	2		76	81.575	y6	14	0.464386	FT
IPI00164623	SNLDEDIIAEENIVSR	2		68	112.901	y9	16	0.76685	FT
IPI00164623	SYTVAIAGYALAQMGR	2	1Met(ox)	65	65		16	0.980665	FT
IPI00164623	TVMVNIENPEGIPVK	2		63	67.2549	b12 P	15	1.09501	FT
IPI00164623	AGDFLEANYMNLQR	2		62	98.8943	y8	14	-0.472182	FT
IPI00164623	TGLQEVEVK	2		59	105.769	y6	9	0.642665	FT
IPI00164623	EYVLPSFEVIVEPTEK	2		58	101.043	P y12	16	-0.691517	FT
IPI00164623	TELRPGETLNVNFLLR	3		57	99.1508	y7	16	-2.52554	FT
IPI00164623	GYTQQLAFR	2		57	71.5509	y5	9	0.321772	FT
IPI00164623	SGSDEVQVGQQR	2		56	56		12	-0.699916	FT
IPI00164623	NTMILEICTR	2	1Met(ox)	52	52		10	-0.98919	FT
IPI00164623	HQQTVTIPPK	2		50	50		10	-1.15186	FT
IPI00164623	LSINTHPSQKPLSITVR	3		49	69.1096	P y7	17	0.316606	FT
IPI00164623	KGYTQQLAFRQPSSAFAAFVK	4		47	84.9118	y++14	21	0.436448	FT
IPI00164623	TMQALPYSTVGNSNNYLHLSVLR	3		46	292.529	P y++18	23	1.79747	FT
IPI00164623	ILLQGTPVAQMTEDAVDAER	3	1Met(ox)	45	82.017	P y++14	20	-1.13193	FT
IPI00164623	GYTQQLAFRQPSSAFAAFVK	3		45	52.2652	y++12	20	-2.5496	FT
IPI00164623	QKPDGVFQEDAPVIHQEMIGGLR	4		43	217.298	P y++12	23	0.761073	FT
IPI00164623	YFKPGMPFDLMVFVTNPDGSPAYR	3	2Met(ox)	42	69.6861	P y8	24	0.526746	FT
IPI00164623	QPSSAFAAFVKR	3		41	191.891	y++10	12	-0.312551	FT
IPI00164623	AAVYHHFISDGVR	3		40	228.673	y++11	13	0.935539	FT
IPI00164623	AAVYHHFISDGVRK	3		38	107.173	y++11	14	0.965629	FT
IPI00164623	VVLVAVDKGVFVLNKK	3		37	251.411	y++14	16	-0.388678	FT
IPI00164623	SSLSVPYVIVPLK	2		37	165.694	P y8	13	-0.319764	FT
IPI00164623	NNNEKDMALTAFVLISLQEAK	3	1Met(ox)	36	36		21	-2.4322	FT
IPI00164623	ASHLGLAR	2		35	60.3428	y5	8	0.300502	FT
IPI00164623	EPGQDLVVLPLSITTDFIPSFR	2		35	35		22	0.237927	FT
IPI00164623	VELLHNPAFCSLATTK	3		33	120.761	y++14	16	-1.35279	FT
IPI00164623	GLEVTITAR	2		32	84.947	y5	9	0.477333	FT
IPI00164623	LKGPLLNK	2		32	65.7591	y6	8	0.37213	FT
IPI00164623	LESEETMVLEAHDAQGDVPVTVTVHDFPGK	4		31	31		30	-0.71833	FT
IPI00164623	VHQYFNVELIQPGAVK	3		30	119.002	P y5	16	-0.224047	FT
IPI00164623	KGYTQQLAFR	2		30	30		10	1.81662	FT
IPI00164623	QPSSAFAAFVK	2		29	106.596	y6	11	0.0463121	FT
IPI00164623	VTIKPAPETEK	3		28	28		11	-0.45884	FT
IPI00164623	LPYSVVR	2		24	49.3428	y5	7	0.429062	FT
IPI00164623	IHWESASLLR	2		19	46.6861	y8	10	-0.642399	FT
IPI00164623	DSITTWEILAVSMSDKK	3	1Met(ox)	18	119.779	y++14	17	2.11114	FT
IPI00166729	HVEDVPAFQALGSLNDLQFFR	2		90	115.343	y5	21	-2.53771	FT
IPI00166729	YSLTYIYTGLSK	2		85	140.283	y7	12	-0.172428	FT
IPI00166729	EIPAWVPFDPAAQITK	2		69	175.408	P y10	16	1.01301	FT
IPI00166729	AREDIFMETLK	2		57	73.907	b4	11	1.16835	FT
IPI00166729	PPSVVVTSHQAPGEK	3		56	242.24	P y++14	15	-0.595717	FT
IPI00166729	NILDRQDPPSVVVTSHQAPGEK	3		53	160.821	P y++15	22	-0.00524885	FT
IPI00166729	YYYDGKDYIEFNK	2		53	107.778	y9	13	1.61491	FT
IPI00166729	AGEVQEPELR	2		44	56.845	y6	10	0.593609	FT
IPI00166729	QKWEAEPVYVQR	2		42	72.6519	y10	12	-1.08956	FT
IPI00166729	YYYDGKDYIEFNKEIPAWVPFDPAAQITK	4		39	39		29	-0.390136	FT
IPI00166729	NILDRQDPPSVVVTSHQAPGEKK	3		37	57.1096	b7 P	23	-1.10669	FT
IPI00166729	IDVHWTR	2		33	77.5113	y4	7	0.552725	FT
IPI00166729	CLAYDFYPGK	2		31	31		10	0.156627	FT
IPI00166729	SSGAFWK	2		30	68.1758	y5	7	-1.50412	FT
IPI00166729	QVEGMEDWKQDSQLQK	3		29	159.724	y++9	16	-1.48714	FT
IPI00166729	PAAQITK	2		29	98.7594	y5	7	0.25463	FT
IPI00166729	WEAEPVYVQR	2		26	72.7694	P y6	10	-0.997857	FT
IPI00166729	NILDRQD	2		23	48.3428	y5	7	0.0658038	FT
IPI00166729	QDPPSVVVTSHQAPGEK	3		16	136.374	P y++15	17	1.57559	FT
IPI00169280	FYAYNPLAGGLLTGK	2		69	163.802	P y10	15	1.45586	FT
IPI00169383	ITLPVDFVTADKFDENAK	2		102	190.901	y10	18	-2.83863	FT
IPI00169383	QIVWNGPVGVFEWEAFAR	2		96	125.648	y10	18	-2.82161	FT
IPI00169383	ALESPERPFLAILGGAK	2		46	125.768	y++14	17	1.64244	FT
IPI00169383	VLPGVDALSNI	2		39	57.2774	b8	11	-1.87071	FT
IPI00169383	SVVLMSHLGRPDGVPMPDKYSLEPVAVELK	4		33	102.755	P y7	30	0.392189	FT
IPI00169383	SLLGKDVLFLK	2		24	122.146	y++9	11	-1.56881	FT
IPI00169383	WNTEDKVSHVSTGGGASLELLEGK	3		24	31.2652	y12	24	1.2216	FT
IPI00169383	VDFNVPMKNNQITNNQR	3		22	164.762	P y++12	17	-0.171131	FT
IPI00171199	SLADIAREEASNFR	2		47	109.96	y++10	14	1.11996	FT
IPI00171411	LQQDVLQFQK	2		31	69.4779	y8	10	-1.71438	FT
IPI00171411	EQVVEDRPVGGR	3		23	58.4443	y++9	12	1.78658	FT
IPI00178316	SLEPFTLEILAR	2		69	138.573	P y9	12	-0.245615	FT
IPI00178926	SSEDPNEDIVER	2		92	155.741	P y8	12	0.819932	FT
IPI00178926	CYTAVVPLVYGGETK	2		51	137.471	P y9	15	-2.19178	FT
IPI00178926	FVYHLSDLCK	2		37	98.3634	y6	10	1.96751	FT
IPI00178926	IVLVDNK	2		36	105.759	y5	7	0.330375	FT
IPI00178926	IIVPLNNR	2		32	70.1758	P y5	8	-0.19185	FT
IPI00178926	FVYHLSDLCKK	3		26	82.7399	y++9	11	0.482743	FT
IPI00179330	ESTLHLVLR	2		49	87.1758	y5	9	1.11044	FT
IPI00179330	TLSDYNIQKESTLHLVLR	3		44	193.914	y++16	18	-0.951461	FT
IPI00179330	TITLEVEPSDTIENVK	2		43	112.573	P y9	16	-1.20618	FT
IPI00183508	YLLSQSSPAPLTAAEEELR	3		58	80.3874	y6	19	-0.58364	FT
IPI00184851	PALNLIYK	2		25	102.596	y6	8	-0.724294	FT
IPI00185392	EGVIIEILASR	2		67	89.3874	y6	11	-2.22943	FT
IPI00185392	GIGTNEQAIIDVLTK	2		51	51		15	0.383141	FT
IPI00185392	GIGTNEQAIIDVLTKR	3		23	148.179	y++14	16	-1.06673	FT
IPI00185600	GTITDAPGFDPLRDAEVLR	3		17	87.1457	P y++13	19	-2.89232	FT
IPI00215736	AAVPSGASTGIYEALELR	2		85	336.252	P y++15	18	-0.205761	FT
IPI00215736	FTASAGIQVVGDDLTVTNPKR	3		67	247.266	y++19	21	-1.40202	FT
IPI00215736	DATNVGDEGGFAPNILENKEGLELLK	3		62	228.391	y++21	26	0.0254808	FT
IPI00215736	YISPDQLADLYK	2		57	132.513	y10	12	0.629216	FT
IPI00215736	LAMQEFMILPVGAANFR	2	2Met(ox)	55	93.4779	P y8	17	-0.475539	FT
IPI00215736	HIADLAGNSEVILPVPAFNVINGGSHAGNK	4		41	94.7898	y++18	30	-1.96379	FT
IPI00215736	AGYTDKVVIGMDVAASEFFR	3		41	41		20	-0.98605	FT
IPI00215736	YGKDATNVGDEGGFAPNILENKEGLELLK	4		37	185.552	y++18	29	0.454381	FT
IPI00215889	DFFTPNLFLK	2		19	80.3634	P y6	10	-0.127818	FT
IPI00215914	QDLPNAMNAAEITDKLGLHSLR	4		66	66		22	-0.615886	FT
IPI00215914	MLAEDELRDAVLLVFANK	3	1Met(ox)	56	205.914	y++16	18	-0.613543	FT
IPI00215914	HYFQNTQGLIFVVDSNDRER	3		40	55.485	y++19	20	2.13405	FT
IPI00216057	LENYPIPEPGPNEVLLR	2		40	68.7057	P y11	17	1.23341	FT
IPI00216057	AAAAKPNNLSLVVHGPGDLR	3		32	32		20	-0.890005	FT
IPI00216057	SGGTLVLVGLGSEMTTVPLLHAAIR	3	1Met(ox)	25	49.0627	y++17	25	-0.292637	FT
IPI00216057	AAAAKPNNLSLVVHGPGDLRLENYPIPEPGPNEVLLR	4		24	74.0736	y++19	37	-2.68738	FT
IPI00216256	IAVVGEGR	2		40	62.3874	y6	8	0.128816	FT
IPI00216256	VFASLPQVER	2		37	89.947	P y5	10	-0.105265	FT
IPI00216256	VINSVDIK	2		28	89.3634	y6	8	1.35428	FT
IPI00216256	NNPSKPLHVIK	2		16	38.3874	P y6	11	-1.83727	FT
IPI00216311	FYPEDVAEELIQDITQK	2		86	132.798	y11	17	1.23358	FT
IPI00216311	GTDLWLGVDALGLNIYEKDDKLTPK	3		36	132.604	y++19	25	2.91127	FT
IPI00216311	LFFLQVK	2		23	112.002	y5	7	-0.997452	FT
IPI00216318	AVTEQGHELSNEERNLLSVAYK	3		30	103.919	y++17	22	2.55283	FT
IPI00216318	YLSEVASGDNKQTTVSNSQQAYQEAFEISKK	4		29	29		31	-0.506243	FT
IPI00216319	NSVVEASEAAYKEAFEISK	3		23	245.29	y++16	19	-0.0842029	FT
IPI00216319	AVTELNEPLSNEDRNLLSVAYK	3		23	140.971	y++17	22	1.14873	FT
IPI00216644	FLQPGSPR	2		39	64.3428	P y5	8	-0.00676159	FT
IPI00216644	AILNYIASK	2		35	77.1508	y7	9	1.68277	FT
IPI00216644	LHYFNAR	2		16	54.1758	y5	7	-0.25372	FT
IPI00216691	STGGAPTFNVTVTK	2		56	100.901	P y9	14	1.54162	FT
IPI00216691	SSFYVNGLTLGGQK	2		51	97.614	y9	14	1.46089	FT
IPI00216691	TFVNITPAEVGVLVGKDR	3		48	238.634	y++15	18	0.00560613	FT
IPI00216691	TFVNITPAEVGVLVGK	2		43	143.072	y11	16	0.0613256	FT
IPI00217223	IKAEYEGDGIPTVFVAVAGR	3		16	171.943	P y++10	20	-1.57541	FT
IPI00217296	FGSLLPIHPVTSG	2		21	71.5191	P y8	13	0.0972052	FT
IPI00217966	ATLKDQLIYNLLK	2		55	124.573	y9	13	-0.783566	FT
IPI00217966	ATLKDQLIYNLLKEEQTPQNK	3		51	146.028	y++17	21	-0.988127	FT
IPI00217966	IVSGKDYNVTANSKLVIITAGAR	3		48	137.737	y++21	23	0.14829	FT
IPI00217966	LLIVSNPVDILTYVAWK	2		46	82.8494	P y11	17	0.344325	FT
IPI00217966	LVIITAGAR	2		46	76.3898	y7	9	0.250394	FT
IPI00217966	DQLIYNLLKEEQTPQNK	3		45	178.277	y++13	17	-0.867223	FT
IPI00218108	RPAILTYHDVGLNYK	3		56	56		15	-0.220832	FT
IPI00218108	THSVETPYGSVTFTVYGTPKPK	3		53	191.174	y++20	22	-0.266686	FT
IPI00218192	ITFELVYEELLK	2		36	36		12	0.698633	FT
IPI00218192	LQDRGPDVLTATVSGK	3		30	99.755	y7	16	0.138425	FT
IPI00218342	LGIEKTD	2		20	72.947	y5	7	0.690273	FT
IPI00218343	AVFVDLEPTVIDEVR	2		57	150.686	P y8	15	1.31369	FT
IPI00218343	LISQIVSSITASLR	2		33	33		14	-1.89643	FT
IPI00218343	QLFHPEQLITGKEDAANNYAR	4		30	80.456	y++13	21	-1.05232	FT
IPI00218371	VYAILTHGIFSGPAISR	3		22	142.374	y++15	17	-1.53675	FT
IPI00218493	VIGGDDLSTLTGK	2		39	87.1968	y11	13	0.942023	FT
IPI00218693	SFPDFPTPGVVFR	2		18	160.082	P y++11	13	-0.305424	FT
IPI00218782	SKQEALKNDLVEALKR	4		57	57		16	0.53772	FT
IPI00218782	SKQEALKNDLVEALK	3		55	55		15	-1.08964	FT
IPI00218896	KPFSIEEVEVAPPKAHEVR	4		31	141.499	P y++8	19	1.13708	FT
IPI00218914	ANNTFYGLSAGVFTK	2		73	105.873	y10	15	2.77216	FT
IPI00218914	IFINNEWHDSVSGK	2		68	146.123	y8	14	-0.057443	FT
IPI00218914	LLLATMESMNGGK	2		60	95.4443	y9	13	-0.137199	FT
IPI00218914	VAFTGSTEVGK	2		55	75.1096	y7	11	0.404617	FT
IPI00218914	ILDLIESGK	2		43	98.2834	y7	9	0.120747	FT
IPI00218914	QAFQIGSPWR	2		41	77.0949	P y3	10	-1.78849	FT
IPI00218914	EEIFGPVQQIMK	2		39	89.5191	y8	12	1.31838	FT
IPI00218914	SLDDVIK	2		35	104.759	y5	7	0.724137	FT
IPI00218914	LADLIER	2		28	80.947	y5	7	-0.835432	FT
IPI00218914	ILDLIESGKK	2		27	65.4779	y8	10	-0.946416	FT
IPI00218914	ELGEYGFHEYTEVK	3		16	116.072	y++10	14	0.357072	FT
IPI00218918	GLGTDEDTLIEILASR	2		121	154.759	y6	16	-0.169946	FT
IPI00218918	GVDEATIIDILTKR	2		97	127.39	y7	14	-1.05627	FT
IPI00218918	QAWFIENEEQEYVQTVK	2		95	119.457	y9	17	-0.514868	FT
IPI00218918	GTDVNVFNTILTTR	2		83	121.478	y8	14	2.07283	FT
IPI00218918	KGTDVNVFNTILTTR	2		74	78.8229	y8	15	-0.385934	FT
IPI00218918	GVDEATIIDILTK	2		70	120.519	y8	13	1.41902	FT
IPI00218918	GGPGSAVSPYPTFNPSSDVAALHK	3		55	240.754	y++17	24	-2.31829	FT
IPI00218918	TPAQFDADELR	2		50	50		11	1.61689	FT
IPI00218918	ALTGHLEEVVLALLK	3		47	263.081	y++13	15	0.46894	FT
IPI00218918	AAMKGLGTDEDTLIEILASR	3	1Met(ox)	43	73.3898	y7	20	0.938233	FT
IPI00218918	MYGISLCQAILDETKGDYEK	3	1Met(ox)	42	190.552	y++18	20	1.14355	FT
IPI00218918	KALTGHLEEVVLALLK	3		40	147.821	y++15	16	-0.28414	FT
IPI00218918	RKGTDVNVFNTILTTR	3		40	84.5113	y4	16	-0.488884	FT
IPI00218918	VLDLELKGDIEK	2		38	38		12	0.343578	FT
IPI00218918	DLAKDITSDTSGDFR	3		33	33		15	-2.25006	FT
IPI00218918	AMVSEFLK	1		31	31		8	-0.157175	FT
IPI00218918	AAYLQETGKPLDETLK	3		30	168.718	y++14	16	-0.493399	FT
IPI00218918	AAYLQETGKPLDETLKK	3		26	144.121	y++15	17	1.62902	FT
IPI00218918	DLAKDITSDTSGDFRNALLSLAK	3		19	77.7267	y++19	23	1.68184	FT
IPI00218918	SSKGGPGSAVSPYPTFNPSSDVAALHK	4		18	204.24	P y++14	27	0.930822	FT
IPI00219018	VIHDNFGIVEGLMTTVHAITATQK	3		83	83		24	2.33383	FT
IPI00219018	VVDLMAHMASKE	2		75	75		12	1.26166	FT
IPI00219018	LISWYDNEFGYSNR	2		73	85.845	y6	14	-2.10324	FT
IPI00219018	IKWGDAGAEYVVESTGVFTTMEK	3	1Met(ox)	72	84.845	y6	23	-0.0204119	FT
IPI00219018	RVIISAPSADAPMFVMGVNHEK	3		60	68.1051	b11 P	22	-2.29119	FT
IPI00219018	VPTANVSVVDLTCR	2		55	82.6861	y8	14	-1.85358	FT
IPI00219018	RVIISAPSADAPMFVMGVNHEKYDNSLK	4		49	218.011	P y++17	28	1.13732	FT
IPI00219018	GALQNIIPASTGAAK	2		36	108.158	y9	15	1.65521	FT
IPI00219018	WGDAGAEYVVESTGVFTTMEK	3	1Met(ox)	31	31		21	2.18975	FT
IPI00219018	LVINGNPITIFQERDPSK	3		26	189.494	y++16	18	-2.70472	FT
IPI00219025	RAQEILSQLPIK	2		30	76.614	b9 P	12	1.10855	FT
IPI00219077	GSPMEISLPIALSK	2		32	66.7627	P y++12	14	0.0679432	FT
IPI00219217	SADTLWDIQKDLKDL	3		29	148.475	y++13	15	0.218139	FT
IPI00219220	MLITILGTVKPNANR	2		66	91.4443	y9	15	-0.264138	FT
IPI00219220	IQVLVEPDHFK	2		31	31		11	0.505147	FT
IPI00219358	KVPEFQFLIGDEAATHLK	3		49	259.491	P y++16	18	-0.408541	FT
IPI00219446	WSGPLSLQEVDEQPQHPLHVTYAGAAVDELGK	4		35	35		32	-0.875902	FT
IPI00219446	LYEQLSGK	2		29	90.3634	y6	8	-0.134676	FT
IPI00219446	VLTPTQVK	2		21	98.5959	y6	8	-1.0661	FT
IPI00219465	LSLEHLNPSIYVGLR	3		51	120.759	y5	15	0.626704	FT
IPI00219477	DVYVGKPSLDRPIQAMER	3		40	105.598	y++14	18	1.00102	FT
IPI00219526	LSGTGSAGATIR	2		86	100.551	y5	12	1.06824	FT
IPI00219526	TQAYQDQKPGTSGLR	3		45	116.805	y++13	15	1.69973	FT
IPI00219622	GYSFSLTTFSPSGK	2		73	100.686	y8	14	0.79083	FT
IPI00219622	SVHKVEPITK	2		43	136.686	y++8	10	0.544334	FT
IPI00219677	IGASTLLSDIER	2		70	92.3874	y6	12	-0.291708	FT
IPI00219718	MLVNENFEEYLR	2	1Met(ox)	45	77.8729	y9	12	-0.762057	FT
IPI00219757	FQDGDLTLYQSNTILR	2		134	138.338	y10	16	0.810377	FT
IPI00219757	ALPGQLKPFETLLSQNQGGK	2		56	206.83	P y++18	20	1.36296	FT
IPI00219757	MLLADQGQSWK	2		48	75.6861	y8	11	-0.247638	FT
IPI00219757	TLGLYGKDQQEAALVDMVNDGVEDLR	3		43	43		26	2.42915	FT
IPI00219757	MLLADQGQSWKEEVVTVETWQEGSLK	3	1Met(ox)	40	49.2827	y9	26	0.178042	FT
IPI00219757	YISLIYTNYEAGKDDYVK	3		36	246.491	y++16	18	-0.988423	FT
IPI00219757	ASCLYGQLPK	2		36	82.7694	y6	10	2.20108	FT
IPI00219910	NDLSPTTVMSEGAR	2		91	105.912	P y10	14	0.881923	FT
IPI00219910	LQAVTDDHIR	2		36	74.4779	y8	10	0.65052	FT
IPI00219953	EMDQTMAANAQK	2	1Met(ox)	65	111.769	y6	12	1.19965	FT
IPI00219953	NQDNLQGWNK	2		54	98.5113	y4	10	-1.39535	FT
IPI00219953	KNPDSQYGELIEK	2		53	110.59	P y11	13	1.5992	FT
IPI00220271	GLEVTAYSPLGSSDR	2		84	147.741	y8	15	2.85333	FT
IPI00220271	GLVQALGLSNFNSR	2		66	76.4958	y8	14	-1.88729	FT
IPI00220271	VFDFTFSPEEMKQLNALNK	3	1Met(ox)	23	88.5979	y++14	19	1.27936	FT
IPI00220301	PGGLLLGDVAPNFEANTTVGR	2		55	75.4666	P y11	21	2.668	FT
IPI00220301	DFTPVCTTELGR	2		37	185.676	P y++9	12	-0.232058	FT
IPI00220301	LKLSILYPATTGR	3		29	41.845	P y6	13	1.02942	FT
IPI00220301	VVFVFGPDKK	2		25	58.7591	y6	10	-1.45762	FT
IPI00220301	LIALSIDSVEDHLAWSK	3		24	275.252	y++15	17	0.432639	FT
IPI00220301	NFDEILR	1		16	60.5113	y4	7	-1.14419	FT
IPI00221224	MLSSFLSEDVFK	2	1Met(ox)	44	44		12	1.79896	FT
IPI00221224	RFSTEYELQQLEQFKK	3		33	33		16	-2.70702	FT
IPI00221224	DLTALSNMLPK	2	1Met(ox)	25	37.845	y6	11	-1.59701	FT
IPI00221224	FSTEYELQQLEQFKK	3		19	135.922	y++13	15	1.07656	FT
IPI00221225	GLGTDEDAIISVLAYR	2		87	92.575	y6	16	1.57029	FT
IPI00221225	VLVSLSAGGRDEGNYLDDALVR	3		68	102.543	y++15	22	0.463627	FT
IPI00221225	SLEDDIRSDTSFMFQR	3		35	144.948	y++14	16	-0.316255	FT
IPI00234368	IFTLNLSAPFISQFYK	2		50	139.884	P y8	16	0.915972	FT
IPI00246058	FYNELTEILVR	2		84	145.363	y6	11	-1.28347	FT
IPI00246058	ATFISVQLKK	2		44	105.363	y6	10	1.43539	FT
IPI00246058	SVIEQGGIQTVDQLIK	3		40	40		16	-1.34757	FT
IPI00246058	TPSNELYKPLRAEGTNFR	3		27	52.4391	y++12	18	-0.0855735	FT
IPI00246058	MVPVSVQQSLAAYNQR	3	1Met(ox)	20	25.575	y6	16	1.52882	FT
IPI00289334	SPFTVGVAAPLDLSK	2		65	171.408	y10	15	-0.823849	FT
IPI00289499	TLFGLHLSQK	2		39	117.123	y++8	10	-0.47199	FT
IPI00289758	IMVDMLDSDGSGK	2		43	91.1968	y11	13	2.2503	FT
IPI00290553	GVVNVLPGSGSLVGQR	2		69	136.198	P y10	16	0.0967584	FT
IPI00290553	INWDQPAEAIHNWIR	3		33	177.526	y++13	15	2.14669	FT
IPI00290553	HGSIIYHPSLLPR	3		30	91.3634	P y6	13	0.864684	FT
IPI00291005	NVIIWGNHSSTQYPDVNHAK	3		26	168.651	y++17	20	-0.136043	FT
IPI00291005	FVEGLPINDFSR	2		22	91.755	P y7	12	-2.29	FT
IPI00291175	VGKETVQTTEDQILKR	3		54	145.574	y++13	16	-1.83545	FT
IPI00291175	GWLRDPSASPGDAGEQAIR	3		47	63.0951	b9 P	19	-0.286825	FT
IPI00291262	LFDSDPITVTVPVEVSR	2		106	169.741	y8	17	1.40728	FT
IPI00291262	ASSIIDELFQDRFFTR	3		69	69		16	-2.41725	FT
IPI00291262	ASSIIDELFQDR	2		66	95.4598	y4	12	0.640289	FT
IPI00291262	KTLLSNLEEAKK	3		60	154.591	y++11	12	0.663628	FT
IPI00291262	PITVTVPVEVSR	2		55	132.596	P y6	12	-0.52856	FT
IPI00291262	ELDESLQVAER	2		53	97.5113	y4	11	0.672367	FT
IPI00291262	QQTHMLDVMQDHFSR	3		50	139.884	y++8	15	0.662492	FT
IPI00291262	TLLSNLEEAK	2		44	71.6861	y8	10	-1.43053	FT
IPI00291262	RPHFFFPK	3		41	70.4598	y4	8	0.125023	FT
IPI00291262	FMETVAEKALQEYR	3		36	190.468	y++12	14	1.26378	FT
IPI00291262	KTLLSNLEEAK	2		36	36		11	-1.13794	FT
IPI00291262	VTTVASHTSDSDVPSGVTEVVVK	3		35	100.001	P y10	23	0.405618	FT
IPI00291262	VTTVASHTSDSDVPSGVTEVVVKLFDSDPITVTVPVEVSR	4		35	35		40	1.92391	FT
IPI00291262	LFDSDPITVTVPVEVSRK	3		28	139.873	y++16	18	0.686246	FT
IPI00291262	EPQDTYHYLPFSLPHR	3		17	28.5362	P y7	16	-0.92913	FT
IPI00291262	YVNKEIQNAVNGVK	3		16	132.699	y++12	14	1.28239	FT
IPI00291866	LVLLNAIYLSAK	2		80	158.123	y8	12	-2.05081	FT
IPI00291866	KVETNMAFSPFSIASLLTQVLLGAGENTK	3	1Met(ox)	47	67.1096	y7	29	2.71029	FT
IPI00291866	GVTSVSQIFHSPDLAIR	3		45	203.191	y++12	17	0.92552	FT
IPI00291866	FQPTLLTLPR	2		29	67.4779	P y8	10	1.32382	FT
IPI00291866	LLDSLPSDTR	2		27	65.1758	P y5	10	-0.335814	FT
IPI00291866	LLDSLPSDTRLVLLNAIYLSAK	3		25	121.665	P y++17	22	1.55729	FT
IPI00291922	GVNTFSPEGR	2		49	118.759	y5	10	-0.664212	FT
IPI00291922	ITSPLMEPSSIEK	2	1Met(ox)	40	162.921	y++11	13	-1.86686	FT
IPI00291922	AIGSASEGAQSSLQEVYHK	3		34	227.985	y++17	19	1.87416	FT
IPI00292530	AAISGENAGLVR	2		101	126.444	y9	12	0.983763	FT
IPI00292530	GFSLDEATNLNGGLLR	2		99	132.759	y6	16	0.517268	FT
IPI00292530	LDAQASFLPK	2		70	92.3874	y6	10	1.29447	FT
IPI00292530	FAHYVVTSQVVNTANEAR	3		47	47		18	-1.19526	FT
IPI00292530	EVAFDLEIPK	2		40	40		10	1.17777	FT
IPI00292530	GSLVQASEANLQAAQDFVR	3		37	70.7591	y6	19	1.48621	FT
IPI00292530	GHMLENHVER	3		31	124.686	y++8	10	1.48524	FT
IPI00292530	ELAAQTIKK	2		28	28		9	0.59696	FT
IPI00292858	ALPLALVLHELGAGR	2		70	192.16	P y++13	15	0.652113	FT
IPI00293276	PMFIVNTNVPR	2		68	110.151	y7	11	2.22543	FT
IPI00293867	PFLELDTNLPANR	2		64	93.4598	P y4	13	0.976775	FT
IPI00293867	PFLELDTNLPANRVPAGLEK	3		49	130.419	y++18	20	-0.830902	FT
IPI00293867	SHSAHFFEFLTK	3		35	135.072	y++10	12	0.194904	FT
IPI00293867	FFPLESWQIGK	2		33	244.543	P y++9	11	-0.208102	FT
IPI00293867	PFLELDTNLPANRVPAGLEKR	4		20	97.3095	P y++12	21	0.225016	FT
IPI00293975	DYTQMNELQR	2		41	74.7591	y6	10	1.72264	FT
IPI00294578	YDAPFVFAEVNADVVDWIQQDDGSVHK	3		73	267.172	y++21	27	-1.68906	FT
IPI00294578	NYEASVDSLTFSVVTGPAPSQEAGTK	3		68	122.778	P y10	26	-0.166853	FT
IPI00294578	YLLNLNLEPFSEK	2		66	135.759	P y5	13	-1.20449	FT
IPI00294578	ALLVEPVINSYLLAER	2		64	100.849	P y11	16	0.0979634	FT
IPI00294578	LVVNFESDKLK	2		54	152.146	y++9	11	2.1946	FT
IPI00294578	RGQPFWLTLHFEGR	3		54	92.1758	y5	14	-0.424166	FT
IPI00294578	VVTNYNSAHDQNSNLLIEYFR	3		48	212.868	y++19	21	-0.546824	FT
IPI00294578	EGDLSTKYDAPFVFAEVNADVVDWIQQDDGSVHK	4		33	122.737	y++21	34	-0.342298	FT
IPI00295386	DVTRGQAAVQQLQAEGLSPR	3		83	83		20	1.75045	FT
IPI00295386	KEYGGLDVLVNNAGIAFK	3		54	54		18	0.583963	FT
IPI00295386	LFSGDVVLTAR	2		41	41		11	1.41836	FT
IPI00295386	FRSETITEEELVGLMNK	3		31	31		17	0.251358	FT
IPI00295741	HYGYNSYSVSNSEKDIMAEIYK	4	1Met(ox)	45	164.475	y++13	22	1.17067	FT
IPI00295741	NGPVEGAFSVYSDFLLYK	2		39	47.3624	y10	18	-1.50921	FT
IPI00295741	VMFTEDLKLPASFDAR	3	1Met(ox)	32	133.779	y++14	16	-0.766694	FT
IPI00295857	LVGQSIIAYLQK	2		50	127.596	y6	12	-0.0224758	FT
IPI00295857	LLELGPKPEVAQQTR	3		45	126.514	y++11	15	0.125678	FT
IPI00295857	GITGVDLFGTTDAVVK	2		40	40		16	0.238256	FT
IPI00295857	RLLELGPKPEVAQQTR	3		23	61.4779	P y8	16	-1.65462	FT
IPI00296099	TIVTTLQDSIR	2		38	48.4958	y8	11	0.0978706	FT
IPI00296099	FVFGTTPEDILR	2		32	93.3634	P y6	12	1.44649	FT
IPI00298497	EEAPSLRPAPPPISGGGYR	3		30	121.734	P y++10	19	-0.736184	FT
IPI00298547	EGPYDVVVLPGGNLGAQNLSESAAVK	3		36	168.247	P y++17	26	0.663663	FT
IPI00298547	DGLILTSR	2		34	50.907	y4	8	-1.21504	FT
IPI00298860	IDSGLYLGSGYFTAIQNLR	2		126	169.043	y12	19	-0.758488	FT
IPI00298860	ADAVTLDGGFIYEAGLAPYK	2		113	196.876	y4	20	0.118273	FT
IPI00298860	LADFALLCLDGK	2		100	189.002	y5	12	0.725295	FT
IPI00298860	VPPRIDSGLYLGSGYFTAIQNLR	3		98	136.176	y5	23	-0.253865	FT
IPI00298860	CLAENAGDVAFVK	2		85	105.467	y11	13	0.755911	FT
IPI00298860	SVNGKEDAIWNLLR	2		81	119.176	y5	14	-1.64019	FT
IPI00298860	IDSGLYLGSGYFTAIQNLRK	3		79	161.616	y++15	20	-0.160079	FT
IPI00298860	CAFSSQEPYFSYSGAFK	2		74	155.514	y11	17	1.10692	FT
IPI00298860	PVAAEVYGTER	2		74	74		11	-2.61867	FT
IPI00298860	RSDTSLTWNSVK	2		73	93.1096	b7	12	0.859995	FT
IPI00298860	YLGPQYVAGITNLK	2		72	102.39	y7	14	-0.14897	FT
IPI00298860	YLGPQYVAGITNLKK	2		69	205.262	y++13	15	0.747119	FT
IPI00298860	KSEEEVAAR	2		69	69		9	1.29881	FT
IPI00298860	KGGSFQLNELQGLK	2		68	86.2774	y8	14	0.905727	FT
IPI00298860	NLLFNDNTECLAR	2		67	81.383	y10	13	1.83207	FT
IPI00298860	VVWCAVGEQELRK	2		65	120.283	y7	13	0.631038	FT
IPI00298860	DVTVLQNTDGNNNEAWAK	3		64	163.693	y++14	18	1.75478	FT
IPI00298860	PNCVDRPVEGYLAVAVVR	3		63	85.3874	y6	18	1.2806	FT
IPI00298860	SDTSLTWNSVK	2		61	107.769	y6	11	1.62319	FT
IPI00298860	DSPIQCIQAIAENR	2		60	147.553	P y++12	14	1.96124	FT
IPI00298860	VPPRIDSGLYLGSGYFTAIQNLRK	3		59	75.0951	y9	24	-1.40966	FT
IPI00298860	VVWCAVGEQELR	2		57	207.891	y++10	12	1.22346	FT
IPI00298860	FQLFGSPSGQKDLLFK	2		57	108.266	P y10	16	-1.35456	FT
IPI00298860	LKQVLLHQQAK	2		56	81.3428	y5	11	0.940248	FT
IPI00298860	PDPNCVDRPVEGYLAVAVVR	3		56	56		20	-0.12832	FT
IPI00298860	LRPVAAEVYGTERQPR	4		55	73.2774	y++8	16	-1.29822	FT
IPI00298860	VPSHAVVAR	2		54	54		9	-0.229807	FT
IPI00298860	LRPVAAEVYGTER	2		53	110.59	P y11	13	-0.558932	FT
IPI00298860	LADFALLCLDGKR	2		53	95.1508	y7	13	-2.46747	FT
IPI00298860	DGAGDVAFIR	2		53	95.1508	y7	10	-1.1141	FT
IPI00298860	SCHLAMAPNHAVVSR	3		52	52		15	1.25434	FT
IPI00298860	SQQSSDPDPNCVDRPVEGYLAVAVVR	3		51	228.247	P y++18	26	2.1761	FT
IPI00298860	THYYAVAVVKK	2		51	137.471	y9	11	-0.213149	FT
IPI00298860	DLLFKDSAIGFSR	3		50	208.614	y++11	13	1.01446	FT
IPI00298860	FQLFGSPSGQKDLLFKDSAIGFSR	3		50	194.258	y++21	24	-2.47091	FT
IPI00298860	SVQWCAVSQPEATK	2		50	50		14	-0.580138	FT
IPI00298860	GGSFQLNELQGLK	2		47	89.1508	y7	13	0.631624	FT
IPI00298860	ESTVFEDLSDEAERDEYELLCPDNTR	3		46	107.363	y6	26	1.70867	FT
IPI00298860	QVLLHQQAKFGR	3		44	137.686	y++8	12	-1.13881	FT
IPI00298860	CGLVPVLAENYK	2		42	152.499	P y8	12	1.45573	FT
IPI00298860	DSAIGFSRVPPRIDSGLYLGSGYFTAIQNLRK	4		42	42		32	-1.37995	FT
IPI00298860	TTYEKYLGPQYVAGITNLKK	4		42	42		20	0.866695	FT
IPI00298860	DSAIGFSR	2		40	69.4598	y4	8	0.0587539	FT
IPI00298860	LKQVLLHQQAKFGR	3		40	40		14	1.13388	FT
IPI00298860	THYYAVAVVK	2		38	116.123	y8	10	-0.444748	FT
IPI00298860	YYGYTGAFR	2		38	80.1508	y7	9	1.57286	FT
IPI00298860	VPPRIDSGLYLGSGYFTAIQNLRKSEEEVAAR	4		37	90.2316	y++21	32	-0.604745	FT
IPI00298860	IDSGLYLGSGYFTAIQNLRKSEEEVAAR	4		37	37		28	-0.411766	FT
IPI00298860	DSAIGFSRVPPRIDSGLYLGSGYFTAIQNLR	4		36	36		31	0.109856	FT
IPI00298860	THYYAVAVVKKGGSFQLNELQGLK	4		36	36		24	-1.53619	FT
IPI00298860	SVNGKEDAIWNLLRQAQEKFGK	4		34	34		22	0.994637	FT
IPI00298860	FQLFGSPSGQK	2		33	79.614	y9	11	0.773842	FT
IPI00298860	TAGWNVPIGTLR	2		32	54.3874	P y6	12	0.107108	FT
IPI00298860	QPRTHYYAVAVVKKGGSFQLNELQGLK	4		32	32		27	0.942684	FT
IPI00298860	FFSASCVPGADKGQFPNLCR	3		29	29		20	2.03066	FT
IPI00298860	QVLLHQQAK	2		28	83.2834	y7	9	0.39347	FT
IPI00298860	TAGWNVPIGTLRPFLNWTGPPEPIEAAVAR	3		20	108.578	P y++24	30	-2.59123	FT
IPI00298860	DKSPKFQLFGSPSGQK	3		19	75.67	y++14	16	-1.21501	FT
IPI00298994	TLAESALQLLYTAK	2		78	107.46	y4	14	-0.446707	FT
IPI00298994	AVSSAIAQLLGEVAQGNENYAGIAAR	3		56	56		26	-2.16337	FT
IPI00298994	GLAGAVSELLR	2		43	81.1758	y5	11	0.753158	FT
IPI00298994	LNEAAAGLNQAATELVQASR	3		43	43		20	-0.0790328	FT
IPI00298994	LLAALLEDEGGSGRPLLQAAK	3		42	151.026	y++19	21	0.542498	FT
IPI00298994	LASEAKPAAVAAENEEIGSHIK	3		38	38		22	0.853206	FT
IPI00298994	GVGAAATAVTQALNELLQHVK	3		18	114.604	y++19	21	1.10677	FT
IPI00299547	ELTSELKENFIR	2		71	93.3874	y6	12	0.117453	FT
IPI00299547	VPLQQNFQDNQFQGK	2		66	99.7591	y6	15	1.3982	FT
IPI00299547	WYVVGLAGNAILR	2		64	97.7591	y6	13	-0.719018	FT
IPI00299547	TKELTSELK	2		46	88.1508	y7	9	0.588638	FT
IPI00299547	MYATIYELKEDK	2		43	128.598	y7	12	0.0500554	FT
IPI00299547	TFVPGCQPGEFTLGNIK	2		41	239.178	P y++14	17	-0.671639	FT
IPI00299547	SYPGLTSYLVR	2		41	229.71	P y++9	11	-0.177991	FT
IPI00299547	MYATIYELK	2		30	85.2834	y7	9	1.05872	FT
IPI00299608	AAVESLGFILFR	2		47	80.7591	y6	12	1.05471	FT
IPI00299639	LALIQLQISSIK	2		74	78.8229	y8	12	1.10663	FT
IPI00299639	LALIQLQISSIKSDNVTR	3		51	203.783	y++14	18	0.0221556	FT
IPI00299729	LVGIQIQTLMQK	2		60	98.4779	y8	12	-2.89981	FT
IPI00299729	GTSAVNVVLSLK	2		60	60		12	1.03475	FT
IPI00299729	LKPLLNTMIQSNYNR	3	1Met(ox)	35	105.146	P y++13	15	1.27099	FT
IPI00299729	LSDVSSGELALIILALGVCR	3		28	28		20	0.888561	FT
IPI00304273	SLAELGGHLDQQVEEFRR	3		25	79.2073	y++14	18	-0.57548	FT
IPI00304925	AQIHDLVLVGGSTR	2		64	69.1378	y7	14	-1.33904	FT
IPI00304925	LLQDFFNGR	2		63	68.1378	y7	9	-0.68003	FT
IPI00304925	DAGVIAGLNVLR	2		63	67.8229	y8	12	-1.64211	FT
IPI00304925	NALESYAFNMK	2	1Met(ox)	61	72.5362	y7	11	-1.45922	FT
IPI00304925	AFYPEEISSMVLTK	2		58	106.197	P y11	14	1.58246	FT
IPI00304925	LSKEEIER	2		57	82.3428	y5	8	0.351378	FT
IPI00304925	TTPSYVAFTDTER	2		55	209.205	P y++11	13	2.41021	FT
IPI00304925	IINEPTAAAIAYGLDR	3		47	47		16	0.363745	FT
IPI00304925	FEELCSDLFR	2		46	79.7591	y6	10	-2.62761	FT
IPI00304925	FGDPVVQSDMK	2		43	136.686	P y8	11	-0.0190313	FT
IPI00304925	SAVEDEGLK	2		38	71.7591	y6	9	-1.03922	FT
IPI00304925	HWPFQVINDGDKPK	3		34	34		14	0.374528	FT
IPI00304925	GGSGSGPTIEEVD	2		31	31		13	-1.63758	FT
IPI00304925	YKAEDEVQR	2		29	71.1508	y7	9	1.41021	FT
IPI00304925	LVNHFVEEFK	3		20	109.884	y++8	10	1.77669	FT
IPI00304925	ITITNDK	2		18	87.7594	y5	7	1.5789	FT
IPI00304925	KFGDPVVQSDMK	3		18	79.3634	b6	12	-0.183519	FT
IPI00304925	STLEPVEK	2		18	64.7694	y6	8	-0.715064	FT
IPI00305457	ITPNLAEFAFSLYR	2		66	269.563	P y++12	14	1.43656	FT
IPI00305457	SVLGQLGITK	2		48	98.5191	y8	10	-0.480412	FT
IPI00305457	ELDRDTVFALVNYIFFK	3		42	42		17	0.245105	FT
IPI00305457	LYHSEAFTVNFGDTEEAKK	4		40	129.765	y++12	19	-0.394587	FT
IPI00305457	LSITGTYDLK	2		36	91.2834	y7	10	-1.29999	FT
IPI00305461	IQPSGGTNINEALLR	2		85	218.277	P y++13	15	-0.6687	FT
IPI00305461	AHVSFKPTVAQQR	3		50	131.514	y++11	13	-0.75557	FT
IPI00305461	SSALDMENFR	2		50	72.3874	y6	10	0.64746	FT
IPI00305461	LSNENHGIAQR	2		43	43		11	-2.22401	FT
IPI00305461	TEVNVLPGAK	2		41	91.5191	y8	10	1.65332	FT
IPI00305461	IYLQPGR	2		38	63.3428	y5	7	0.407051	FT
IPI00305461	FYNQVSTPLLR	2		34	56.3874	y6	11	-0.0541343	FT
IPI00305461	IYGNQDTSSQLKK	3		29	123.591	y++11	13	-1.0191	FT
IPI00305461	SLAPTAAAK	2		24	66.1508	y7	9	0.527447	FT
IPI00305461	VQFELHYQEVK	3		22	183.564	y++9	11	1.39851	FT
IPI00305477	IIPGGIYNADLNDEWVQR	2		96	96		18	1.14739	FT
IPI00305477	QQTVGGVNYFFDVEVGR	2		94	146.947	y5	17	-0.48625	FT
IPI00305477	ARQQTVGGVNYFFDVEVGR	3		80	110.39	y7	19	0.382011	FT
IPI00305477	QLCSFEIYEVPWENRR	3		54	98.8422	y++14	16	0.383094	FT
IPI00305477	ALHFAISEYNKATK	3		36	63.6861	y++8	14	1.25562	FT
IPI00305719	IYVVDVGSEPR	2		42	42		11	-0.014889	FT
IPI00305719	GGPVQVLEDEELK	2		31	61.3898	y7	13	1.53421	FT
IPI00305719	NEGGTWSVEK	2		26	53.6861	y8	10	-0.863645	FT
IPI00328239	FGVVLDEIKPSSAPELQAVR	3		54	167.877	y++16	20	-2.31374	FT
IPI00328516	QNLFQEAEEFLYR	2		83	109.516	y8	13	0.384354	FT
IPI00328807	IIYGGSVTGATCK	2		85	199.666	y++11	13	0.380427	FT
IPI00328807	SNVSDAVAQSTR	2		84	122.176	y5	12	1.06788	FT
IPI00328807	VVLAYEPVWAIGTGK	2		83	184.822	P y9	15	0.777392	FT
IPI00328807	QSLGELIGTLNAAK	2		78	120.151	y7	14	-0.887647	FT
IPI00328807	VIADNVKDWSK	2		51	181.724	y++9	11	0.413349	FT
IPI00328807	HVFGESDELIGQK	2		51	134.815	y11	13	0.307685	FT
IPI00328807	IAVAAQNCYK	2		44	66.3874	y6	10	-1.54432	FT
IPI00328807	TATPQQAQEVHEK	2		42	229.527	P y++10	13	-2.04272	FT
IPI00328807	VVFEQTK	2		36	105.759	y5	7	-0.298563	FT
IPI00328807	KFFVGGNWK	2		36	86.5191	y8	9	0.731358	FT
IPI00328807	ELASQPDVDGFLVGGASLKPEFVDIINAKQ	3		35	179.326	P y++25	30	1.07009	FT
IPI00328807	FFVGGNWK	2		25	58.7591	y6	8	-1.06445	FT
IPI00328807	KQSLGELIGTLNAAK	3		21	32.5362	y7	15	-0.245497	FT
IPI00328807	ELASQPDVDGFLVGGASLKPEFVDIINAK	3		17	133.915	P y++24	29	-0.260219	FT
IPI00329538	DIIPHPSYLQEGSQGDIALLQLSRPITFSR	4		69	84.485	y++19	30	-1.20528	FT
IPI00329538	NRPGVYTLASSYASWIQSK	3		67	67		19	-2.99207	FT
IPI00329801	GLGTDEESILTLLTSR	2		108	130.387	y6	16	-0.271513	FT
IPI00329801	VLTEIIASR	2		64	119.283	y7	9	0.379089	FT
IPI00329801	VLTEIIASRTPEELR	3		53	78.3428	P y5	15	0.567507	FT
IPI00329801	NFATSLYSMIK	2	1Met(ox)	50	59.2827	y9	11	-1.11786	FT
IPI00329801	GTVTDFPGFDERADAETLRK	3		33	109.39	P y++14	20	-0.425704	FT
IPI00329801	SIPAYLAETLYYAMK	2		27	76.2315	P y++13	15	-2.29548	FT
IPI00334649	LNTIPLFVQLLYSSVENIQR	3		22	185.494	P y++16	20	2.09446	FT
IPI00334775	GVVDSEDLPLNISR	2		71	117.769	P y6	14	-0.441063	FT
IPI00334775	ADLINNLGTIAK	2		29	33.8229	y8	12	1.59606	FT
IPI00337335	LALEAEVSELRAELSSLQTAR	3		68	118.074	y++19	21	-0.0473948	FT
IPI00337335	LLGLGVTDFSR	2		62	117.283	y7	11	1.11071	FT
IPI00337335	MIQALELDPNLYR	2	1Met(ox)	52	77.3428	P y5	13	-2.62886	FT
IPI00337335	AMEAEAAGLREQLEEEAAAR	3	1Met(ox)	50	188.22	y++18	20	0.594784	FT
IPI00337335	AQLGRKEEELQAALAR	3		47	148.779	y++14	16	0.716371	FT
IPI00337335	TLEEETRIHEAAVQELR	3		46	128.616	y++15	17	2.01775	FT
IPI00337335	KLLLQVESLTTELSAER	3		45	52.0843	y4	17	-0.175064	FT
IPI00337335	MVSAVLQFGNIALKR	3	1Met(ox)	42	189.659	y++13	15	-1.44951	FT
IPI00337335	ELSSTEAQLHDAQELLQEETR	3		42	42		21	0.770648	FT
IPI00337335	AQELQKVQELQQQSAR	3		41	106.598	y++14	16	1.19402	FT
IPI00337335	KAPPRPGPVPEAAQPFLFTPR	4		32	32		21	-0.866463	FT
IPI00374551	LEPAALGALPLLR	2		29	205.006	P y++11	13	-1.03139	FT
IPI00376005	RNDFQLIGIQDGYLSLLQDSGEVR	3		58	69.5362	y7	24	-0.35544	FT
IPI00383237	IYVDDGLISLQVK	2		83	152.759	y5	13	-0.951102	FT
IPI00383237	EAEAAIYHLQLFEELRR	3		50	200.122	y++11	17	1.21099	FT
IPI00383237	FGVEQDVDMVFASFIR	3	1Met(ox)	50	96.7694	y6	16	-0.654993	FT
IPI00383237	TATESFASDPILYRPVAVALDTK	3		46	166.362	y++19	23	-0.110293	FT
IPI00385244	YADLTEDQLPSCESLKDTIAR	3		43	234.11	P y++12	21	-0.0556443	FT
IPI00385244	ALPFWNEEIVPQIK	2		41	287.273	P y++12	14	-0.500941	FT
IPI00385244	RSYDVPPPPMEPDHPFYSNISK	4	1Met(ox)	24	82.0119	P y++16	22	1.53911	FT
IPI00385244	SYDVPPPPMEPDHPFYSNISK	3	1Met(ox)	18	148.098	P y++17	21	-0.657217	FT
IPI00386879	QEPSQGTTTFAVTSILR	2		97	104.095	y12	17	1.02871	FT
IPI00386879	WLQGSQELPR	2		75	95.1096	y7	10	-0.12027	FT
IPI00386879	DASGVTFTWTPSSGKSAVQGPPER	3		62	170.078	y++17	24	-0.493052	FT
IPI00386879	DASGVTFTWTPSSGK	2		58	110.947	P y5	15	-1.71643	FT
IPI00386879	NSLYLQMNSLR	2	1Met(ox)	55	60.1378	y7	11	-2.20276	FT
IPI00386879	GFSPKDVLVR	2		49	101.947	y5	10	-1.77504	FT
IPI00386879	DLCGCYSVSSVLPGCAEPWNHGK	3		48	102.964	y++20	23	1.76232	FT
IPI00386879	VAAEDWK	2		41	79.1758	y5	7	-1.25155	FT
IPI00386879	SAVQGPPER	2		39	53.5509	y5	9	-1.08495	FT
IPI00386879	EKYLTWASR	2		38	76.1758	y5	9	0.1333	FT
IPI00386879	TPLTATLSK	2		32	65.7591	y6	9	0.236524	FT
IPI00386879	YLTWASR	2		31	83.947	y5	7	2.34427	FT
IPI00386879	KGDTFSCMVGHEALPLAFTQK	3		27	57.3898	P y7	21	1.17654	FT
IPI00387176	ISLPLPNFSSLNLR	2		46	92.798	P y++11	14	-1.39976	FT
IPI00395757	IGEHTPSALAIMENANVLAR	3	1Met(ox)	82	82		20	-0.262427	FT
IPI00395757	YTPSGQAGAAASESLFVSNHAY	3		42	42		22	-2.25945	FT
IPI00395757	GILAADESTGSIAK	2		27	27		14	-2.1513	FT
IPI00398625	HGSGSGHSSSYGQHGSGSGWSSSSGR	4		63	104.954	y++19	26	1.70855	FT
IPI00398625	GPYESGSGHSSGLGHR	3		47	101.509	y++12	16	-0.230835	FT
IPI00411463	AEEYEFLTPVEEAPK	2		29	98.755	P y7	15	1.16787	FT
IPI00411463	EALLGRVAAFR	2		27	27		11	-1.44504	FT
IPI00411463	SIQEIQELDKDDESLRK	3		23	65.9047	y++15	17	0.231624	FT
IPI00411463	SIQEIQELDKDDESLR	3		20	132.169	y++14	16	-1.33352	FT
IPI00412955	FGNPLLVQDVESYDPVLNPVLNR	3		38	71.7591	y6	23	-1.467	FT
IPI00414083	TQDPAKAPNTPDILEIEFKK	3		70	223.185	P y++17	20	-0.0903783	FT
IPI00414083	APNTPDILEIEFK	2		66	135.573	P y9	13	1.17246	FT
IPI00414083	VQVSVLKGQVYILGR	3		45	239.365	y++13	15	-0.0785573	FT
IPI00414083	DGTTHQTSLELFMYLNEVAGK	3	1Met(ox)	45	45		21	1.01108	FT
IPI00414083	TQDPAKAPNTPDILEIEFK	3		40	140.112	P y++16	19	1.82039	FT
IPI00414083	NPWSMDENLMHISYEAGILENPK	3	1Met(ox)	30	34.5115	b9	23	-2.01755	FT
IPI00414083	VTNVKDGTTHQTSLELFMYLNEVAGK	4		27	27		26	0.348121	FT
IPI00415056	FGQGSGPIVLDDVR	2		81	191.499	P y8	14	0.714174	FT
IPI00415056	GSFTSSSNFMSIR	2		74	98.4566	y9	13	0.200038	FT
IPI00415056	QLGCGWAMLAPGNAR	2	1Met(ox)	63	101.176	P y5	15	0.558495	FT
IPI00415056	QLGCGWATSAPGNAR	2		54	92.1758	P y5	15	-1.34521	FT
IPI00415056	GRVEVLYR	2		54	87.7591	b6	8	1.15418	FT
IPI00418219	MDALQLANSAFAVDLFK	2		87	131.511	y4	17	-1.24829	FT
IPI00418219	SLNLSTEFISSTK	2		84	153.573	y9	13	-0.950562	FT
IPI00418219	ILVVNAAYFVGK	2		82	113.724	y10	12	0.618219	FT
IPI00418219	GQINNSIKDLTDGHFENILADNSVNDQTK	4		42	42		29	1.70478	FT
IPI00418219	ELETVDFKDKLEETKGQINNSIK	4		37	37		23	-1.2936	FT
IPI00418219	GDTANEIGQVLHFENVK	3		28	28		17	-0.797672	FT
IPI00419237	TIQVDNTDAEGR	2		50	50		12	0.987991	FT
IPI00419237	GVLFASGQNLAR	2		45	45		12	1.67185	FT
IPI00419237	GSPNANEPPLVFVGK	2		25	96.8048	P y++13	15	-0.587463	FT
IPI00423445	STSGGTAALGCLVK	2		53	53		14	0.0785898	FT
IPI00423445	FNWYVDGVEVHNAK	3		52	248.051	y++12	14	-1.42255	FT
IPI00423445	NQVSLTCLVK	2		49	69.1096	y7	10	-0.728007	FT
IPI00423445	GPSVFPLAPSSK	2		38	107.755	P y7	12	1.60898	FT
IPI00423445	DTLMISR	2	1Met(ox)	35	79.5113	y4	7	0.237192	FT
IPI00423445	ALPAPIEK	2		18	64.7694	P y6	8	1.3095	FT
IPI00430808	FSGSGSGTDFTLTISR	2		113	135.387	y6	16	-0.33981	FT
IPI00430808	VDNALQSGNSQESVTEQDSK	2		108	169.363	y6	20	-0.00810901	FT
IPI00430808	TVAAPSVFIFPPSDEQLK	2		77	187.499	P y8	18	0.250248	FT
IPI00430808	DSTYSLSSTLTLSK	2		74	74		14	-1.31253	FT
IPI00430808	SGTASVVCLLNNFYPR	2		73	95.3874	y6	16	0.505162	FT
IPI00430808	YLAWYQQKPGQAPR	2		67	100.759	P y6	14	-0.217207	FT
IPI00430808	VQWKVDNALQSGNSQESVTEQDSK	3		61	122.363	y6	24	0.52754	FT
IPI00430808	VYACEVTHQGLSSPVTK	3		59	261.261	y++14	17	0.756266	FT
IPI00430808	ATGIPDRFSGSGSGTDFTLTISR	3		46	176.173	P y++19	23	0.611026	FT
IPI00430808	RTVAAPSVFIFPPSDEQLK	3		44	71.6861	P y++8	19	1.41052	FT
IPI00430808	ADYEKHKVYACEVTHQGLSSPVTK	4		39	39		24	-0.181482	FT
IPI00430808	ATGIPDR	2		36	50.5509	y5	7	-0.0541513	FT
IPI00430808	HKVYACEVTHQGLSSPVTK	4		29	29		19	0.296284	FT
IPI00430808	YLAWYQQK	2		18	113.658	y6	8	0.495391	FT
IPI00430842	QEPSQGTTTFAVTSILR	2		98	256.075	P y++15	17	1.74134	FT
IPI00430842	WLQGSQELPR	2		75	144.755	y7	10	-1.74505	FT
IPI00430842	DASGVTFTWTPSSGK	2		71	96.3428	P y5	15	-0.386755	FT
IPI00430842	NTLYLQMNSLR	2		61	88.6861	y8	11	1.36956	FT
IPI00430842	SGNTFRPEVHLLPPPSEELALNELVTLTCLAR	3		33	232.268	P y++20	32	2.87178	FT
IPI00430842	TPLTATLSK	2		32	65.7591	y6	9	0.855435	FT
IPI00430842	SAVQGPPER	2		31	69.1758	y5	9	0.935414	FT
IPI00430842	KGDTFSCMVGHEALPLAFTQK	3		27	96.755	P y7	21	0.157654	FT
IPI00430842	YLTWASR	2		20	58.1758	y5	7	-0.44178	FT
IPI00430856	YAATSQVLLPSK	2		60	60		12	-1.1754	FT
IPI00430856	VFAIPPSFASIFLTK	2		49	157.393	P y11	15	-1.27316	FT
IPI00430856	YFAHSILTVSEEEWNTGETYTCVVAHEALPNR	4		35	153.589	y++19	32	1.92541	FT
IPI00430856	YVTSAPMPEPQAPGR	2		35	49.9116	P y10	15	-2.17484	FT
IPI00430856	GVALHRPDVYLLPPAR	3		35	35		16	0.646242	FT
IPI00430856	QIQVSWLR	2		34	78.5113	y4	8	0.2575	FT
IPI00430856	VSVFVPPR	2		25	63.1758	y5	8	0.15628	FT
IPI00430856	VTSTLTIK	2		20	66.7694	y6	8	0.37492	FT
IPI00441042	LIIYDVSNR	2		58	70.845	y6	9	0.557023	FT
IPI00441042	AGVETTKPSK	2		52	113.363	y6	10	0.508798	FT
IPI00441042	ANPTVTLFPPSSEELQANK	2		49	143.591	P y11	19	-2.27112	FT
IPI00441042	ADGSPVKAGVETTKPSK	3		34	200.281	P y++13	17	0.346396	FT
IPI00455315	TKGVDEVTIVNILTNR	2		108	112.512	y9	16	-1.84941	FT
IPI00455315	GVDEVTIVNILTNR	2		83	113.39	y7	14	2.09557	FT
IPI00455315	SALSGHLETVILGLLK	2		65	100.444	y9	16	-1.76315	FT
IPI00455315	TDLEKDIISDTSGDFRK	3		62	70.4907	y3	17	1.27358	FT
IPI00455315	SYSPYDMLESIR	2		58	58		12	0.782481	FT
IPI00455315	RAEDGSVIDYELIDQDARDLYDAGVKR	4		56	107.936	y++15	27	-0.00987198	FT
IPI00455315	SYSPYDMLESIRK	2		46	108.96	P y++10	13	1.37622	FT
IPI00455315	AYTNFDAERDALNIETAIK	2		46	99.0888	b12	19	-1.06756	FT
IPI00455315	AEDGSVIDYELIDQDARDLYDAGVK	3		39	183.21	y++19	25	1.89043	FT
IPI00455315	RAEDGSVIDYELIDQDARDLYDAGVK	4		38	38		26	1.19474	FT
IPI00455315	LSLEGDHSTPPSAYGSVK	3		35	121.471	P y++9	18	-1.65275	FT
IPI00455315	SLYYYIQQDTKGDYQK	3		31	193.626	y++13	16	1.9462	FT
IPI00465436	FNTANDDNVTQVR	2		85	114.46	y4	13	1.69059	FT
IPI00465436	AFYVNVLNEEQR	2		76	98.3874	y6	12	0.299761	FT
IPI00465436	LNVITVGPR	2		54	68.5509	y5	9	-0.10759	FT
IPI00465436	NFTEVHPDYGSHIQALLDK	3		38	92.7935	y++17	19	-0.946793	FT
IPI00465436	NLSVEDAAR	2		25	67.1508	y7	9	0.0899018	FT
IPI00465436	LFAYPDTHR	3		24	62.1758	P y5	9	0.227603	FT

## Sheet: Orbitrap - Peptide
	Sequence	MCR (Mass charge ratio) [Th]	Charge	Modifications	score	Ms3 score	Ms3 precursor	Lenght	Delta mass (PPM)	Experiment
IPI00024284.4	SIEYSPQLEDAGSR	776.367	2		98			14	-1.27393	Orbitrap
IPI00024284.4	GSVYIGGAPDVATLTGGR	845.941	2		91			18	-0.857964	Orbitrap
IPI00024284.4	LPAVEPTDQAQYLCR	880.936	2		90			15	1.3123	Orbitrap
IPI00024284.4	LCNECADGSFHLSTR	883.88	2		88			15	-2.84125	Orbitrap
IPI00024284.4	AVTLECVSAGEPR	694.844	2		87			13	-2.02826	Orbitrap
IPI00024284.4	VAEGQTLDLK	537.295	2		86			10	-0.74812	Orbitrap
IPI00024284.4	GSIQVDGEELVSGR	723.859	2		84			14	2.47046	Orbitrap
IPI00024284.4	IESSSPTVVEGQTLDLNCVVAR	1188.09	2		82			22	-0.0243345	Orbitrap
IPI00024284.4	IQVVVLSASDASPPPVK	853.988	2		81			17	-0.0398171	Orbitrap
IPI00024284.4	EVSEAVVDTLESEYLK	905.951	2		80			16	-0.208798	Orbitrap
IPI00024284.4	VVGSSGTQEASVLVTIQQR	980.029	2		78			19	0.0577897	Orbitrap
IPI00024284.4	VISSGSVASYVTSPQGFQFR	1059.04	2		77			20	0.0465721	Orbitrap
IPI00024284.4	CPIGYSGLSCESCDAHFTR	1100.45	2		75			19	2.20839	Orbitrap
IPI00024284.4	CLIHDGAAPISLEWK	855.437	2		75			15	-0.256967	Orbitrap
IPI00024284.4	ETSLIVTIQGSGSSHVPSVSPPIR	816.775	3		73			24	0.935154	Orbitrap
IPI00024284.4	CESCAPGYEGNPIQPGGK	960.917	2		73			18	3.12568	Orbitrap
IPI00024284.4	FDAGSGMATIR	563.27	2		71			11	-1.75709	Orbitrap
IPI00024284.4	LLQVTPADSGEYVCR	854.422	2		70			15	0.150581	Orbitrap
IPI00024284.4	LPQVSPADSGEYVCR	839.397	2		70			15	-1.17127	Orbitrap
IPI00024284.4	LYQASPADSGEYVCR	858.389	2		70			15	1.22377	Orbitrap
IPI00024284.4	IAHVELADAGQYR	721.872	2		70			13	-0.572362	Orbitrap
IPI00024284.4	ESDQGAYTCEAMNAR	851.843	2		69			15	-0.412911	Orbitrap
IPI00024284.4	SPAYTLVWTR	597.32	2		69			10	1.23889	Orbitrap
IPI00024284.4	AAGVPSATITWR	615.335	2		68			12	0.101826	Orbitrap
IPI00024284.4	SIGASVEFHCAVPSDR	866.41	2		67			16	0.904438	Orbitrap
IPI00024284.4	LHHVSPADSGEYVCR	576.27	3		67			15	-0.916665	Orbitrap
IPI00024284.4	FLGDKVTSYGGELR	514.604	3		67			14	1.46383	Orbitrap
IPI00024284.4	RGGSLPPHTQVHGSR	529.281	3		66			15	-1.1443	Orbitrap
IPI00024284.4	SKSPAYTLVWTR	704.881	2		66			12	-1.77866	Orbitrap
IPI00024284.4	YELGSGLAVLR	589.331	2		66			11	-1.34484	Orbitrap
IPI00024284.4	SPVISIDPPSSTVQQGQDASFK	1144.57	2		65			22	-0.683796	Orbitrap
IPI00024284.4	LHQMSVADSGEYVCR	584.597	3		65			15	-3.17325	Orbitrap
IPI00024284.4	PGAPPPQPLDLQHR	508.276	3		65			14	0.930947	Orbitrap
IPI00024284.4	LVSEDPINDGEWHR	833.894	2		64			14	-0.0643719	Orbitrap
IPI00024284.4	LYIFQASPADAGQYVCR	979.974	2		63			17	-0.533132	Orbitrap
IPI00024284.4	AMDFNGILTIR	633.829	2	1Met(ox)	63			11	0.876729	Orbitrap
IPI00024284.4	SPGPNVAVNAK	527.288	2		63			11	0.099688	Orbitrap
IPI00024284.4	LRLPQVSPADSGEYVCR	649.663	3		62			17	-0.380144	Orbitrap
IPI00024284.4	AGLSSGFIGCVR	612.312	2		62			12	-1.58144	Orbitrap
IPI00024284.4	ASYAQQPAESR	604.287	2		61			11	-1.94553	Orbitrap
IPI00024284.4	SQSVRPGADVTFICTAK	918.967	2		60			17	0.451191	Orbitrap
IPI00024284.4	LHLVSPADSGEYVCR	851.913	2		60			15	-1.06865	Orbitrap
IPI00024284.4	SLPEVPETIELEVR	805.934	2		60			14	-2.04023	Orbitrap
IPI00024284.4	TPSGLYLGTCER	677.326	2		60			12	-1.00708	Orbitrap
IPI00024284.4	RVPGSPTNLANR	641.354	2		59			12	-1.46669	Orbitrap
IPI00024284.4	AFAHLQVPER	584.316	2		59			10	-1.00266	Orbitrap
IPI00024284.4	CSATGSPAPTIHWSK	791.868	2		58			15	-1.56196	Orbitrap
IPI00024284.4	LEGDTLIIPR	563.827	2		57			10	-0.136791	Orbitrap
IPI00024284.4	AELLVTEAPSKPITVTVEEQR	1155.63	2		56			21	-0.0919853	Orbitrap
IPI00024284.4	RGSIQVDGEELVSGR	801.413	2		56			15	-3.57997	Orbitrap
IPI00024284.4	IPGDQVVSVVFIK	700.911	2		56			13	-0.285309	Orbitrap
IPI00024284.4	CPPGYIGLSCQDCAPGYTR	1086.47	2		55			19	0.924891	Orbitrap
IPI00024284.4	GMVFGIPDGVLELVPQR	921.992	2	1Met(ox)	54			17	-0.0950367	Orbitrap
IPI00024284.4	CQVSGSPPHYFYWSR	927.407	2		54			15	0.495584	Orbitrap
IPI00024284.4	GHTPTQPGALNQR	688.854	2		54			13	-1.67389	Orbitrap
IPI00024284.4	SPLPWQHR	510.772	2		54			8	-0.351	Orbitrap
IPI00024284.4	FQGLDLNEELYLGGYPDYGAIPK	1286.63	2		53			23	0.418472	Orbitrap
IPI00024284.4	AQAGANTRPCPS	615.287	2		51			12	-1.01573	Orbitrap
IPI00024284.4	RPEEVCGPTQFR	738.356	2		51			12	-0.526484	Orbitrap
IPI00024284.4	CRPVNQEIVR	627.323	2		51			10	-2.01056	Orbitrap
IPI00024284.4	SAEPLALGR	457.26	2		51			9	4.48582	Orbitrap
IPI00024284.4	YTLSYTAGPQGSPLSD	828.892	2		48			16	1.35311	Orbitrap
IPI00024284.4	LGTVPQFPR	507.79	2		48			9	0.435635	Orbitrap
IPI00024284.4	MASVGLSDIAMDTTVTHATSHGR	797.374	3	2Met(ox)	47			23	-0.260973	Orbitrap
IPI00024284.4	LSGSHSQGVAYPVR	729.377	2		47			14	-1.65383	Orbitrap
IPI00024284.4	VTSYGGELR	491.253	2		47			9	0.103789	Orbitrap
IPI00024284.4	LLSGPYFWSLPSR	761.906	2		45			13	-0.596377	Orbitrap
IPI00024284.4	ALEVEECR	503.238	2		45			8	2.49005	Orbitrap
IPI00024284.4	CSATGSPTPTLEWTGGPGGQLPAK	1185.58	2		44			24	1.7131	Orbitrap
IPI00024284.4	VTVTSEGGR	453.237	2		44			9	-1.22187	Orbitrap
IPI00024284.4	SIVPQGGSHSLR	619.335	2		43			12	-0.537277	Orbitrap
IPI00024284.4	ATFSSVPLVASISAVSLEVAQPGPSNRPR	735.151	4		42			29	0.902771	Orbitrap
IPI00024284.4	HQGSELHFPSVQPSDAGVYICTCR	915.754	3		41			24	-0.794873	Orbitrap
IPI00024284.4	CAPGYYGNPSQGQPCQR	961.898	2		41			17	-0.76773	Orbitrap
IPI00024284.4	KEGGSLPPQAR	570.311	2		41			11	-0.620799	Orbitrap
IPI00024284.4	FSSGITGCVK	528.263	2		41			10	0.877939	Orbitrap
IPI00024284.4	LRFDQPDDFK	640.817	2		41			10	0.159179	Orbitrap
IPI00024284.4	QPQAIITWYK	624.343	2		41			10	1.07238	Orbitrap
IPI00024284.4	RPDGQPATR	499.262	2		41			9	0.275652	Orbitrap
IPI00024284.4	NELLHFER	529.274	2		41			8	-0.384596	Orbitrap
IPI00024284.4	AHSSAGQQVAR	556.283	2		40			11	-1.42538	Orbitrap
IPI00024284.4	CLCLPGFSGPR	632.302	2		40			11	-0.795324	Orbitrap
IPI00024284.4	LNWGHIPSHPR	657.346	2		40			11	-0.554233	Orbitrap
IPI00024284.4	GSMGTSGEACR	556.726	2		39			11	-1.17058	Orbitrap
IPI00024284.4	FSDTCFLDTDGQATCDACAPGYTGRR	981.409	3		38			26	-0.485701	Orbitrap
IPI00024284.4	HQVHGPLLR	352.874	3		38			9	0.826081	Orbitrap
IPI00024284.4	AASGPGPEQEASFTVTVPPSEGSSYR	1304.61	2		37			26	0.0976465	Orbitrap
IPI00024284.4	LRSPVISIDPPSSTVQQGQDASFK	853.112	3		37			24	-0.912528	Orbitrap
IPI00024284.4	IPQVTPADSGEYVCHVSNGAGSR	801.372	3		37			23	-0.631918	Orbitrap
IPI00024284.4	HQTHGSLLR	350.193	3		37			9	0.838665	Orbitrap
IPI00024284.4	GMLEPVQRPDVVLVGAGYR	691.37	3	1Met(ox)	36			19	-0.398412	Orbitrap
IPI00024284.4	PDVQITGNNIMLVASQPALQGPER	855.442	3	1Met(ox)	35			24	-0.968352	Orbitrap
IPI00024284.4	NLVLHSARPGAPPPQPLDLQHR	805.112	3		35			22	0.826158	Orbitrap
IPI00024284.4	DGFKGDLCEHEENPCQLR	735.32	3		35			18	-1.00184	Orbitrap
IPI00024284.4	ITFRPDSADGMLLYNGQK	681.667	3	1Met(ox)	35			18	0.686495	Orbitrap
IPI00024284.4	GGSLPSHHQTR	588.797	2		35			11	-0.115967	Orbitrap
IPI00024284.4	AGFFGDAMK	472.221	2		35			9	1.39779	Orbitrap
IPI00024284.4	LHNGKLPTR	345.874	3		35			9	2.7203	Orbitrap
IPI00024284.4	YQLGSGEAR	490.743	2		35			9	-0.0501972	Orbitrap
IPI00024284.4	VGGHLRPGIVQSGGVVR	563.33	3		34			17	2.8884	Orbitrap
IPI00024284.4	AHSVEECR	494.219	2		34			8	-0.691015	Orbitrap
IPI00024284.4	CFCMGVSR	508.709	2		34			8	0.406165	Orbitrap
IPI00024284.4	LENNMLMLPSVRPQDAGTYVCTATNR	995.141	3	2Met(ox)	33			26	0.549118	Orbitrap
IPI00024284.4	HPTPLALGHFHTVTLLR	637.363	3		33			17	-0.321765	Orbitrap
IPI00024284.4	SYEIMFR	481.226	2	1Met(ox)	33			7	1.47132	Orbitrap
IPI00024284.4	RFSDTCFLDTDGQATCDACAPGYTGR	981.41	3		32			26	0.521029	Orbitrap
IPI00024284.4	VVPYFTQTPYSFLPLPTIK	1106.11	2		32			19	1.923	Orbitrap
IPI00024284.4	HQIVGSR	398.724	2		32			7	-0.202172	Orbitrap
IPI00024284.4	LRIPQVTPADSGEYVCHVSNGAGSR	891.101	3		31			25	0.47135	Orbitrap
IPI00024284.4	EGGQLPPGHSVQDGVLR	582.637	3		31			17	1.82003	Orbitrap
IPI00024284.4	RLGTVPQFPR	585.839	2		31			10	-2.15184	Orbitrap
IPI00024284.4	VQVSPER	407.724	2		31			7	-0.500376	Orbitrap
IPI00024284.4	EGGSLPPQAR	506.264	2		27			10	0.231318	Orbitrap
IPI00024284.4	AQIHGGILR	482.788	2		26			9	0.257276	Orbitrap
IPI00024284.4	HQTHGSQLR	532.272	2		26			9	-0.917376	Orbitrap
IPI00024284.4	RGGSLPAR	407.238	2		25			8	0.572387	Orbitrap
IPI00024284.4	ATATSCRPCPCPYIDASR	694.978	3		24			18	1.71051	Orbitrap
IPI00024284.4	LDGSLPPDSR	528.769	2		24			10	0.0518499	Orbitrap
IPI00024284.4	QPDFISFGLVGGRPEFR	641.336	3		23			17	0.740728	Orbitrap
IPI00024284.4	EDGRPVPSGTQQR	476.239	3		22			13	0.988409	Orbitrap
IPI00024284.4	VNGGRPVLR	484.294	2		21			9	0.805629	Orbitrap
IPI00298860.3	ADAVTLDGGFIYEAGLAPYK	1036.02	2		121			20	1.57758	Orbitrap
IPI00298860.3	CAFSSQEPYFSYSGAFK	988.43	2		118			17	-0.289123	Orbitrap
IPI00298860.3	GEADAMSLDGGYVYTAGK	910.903	2	1Met(ox)	111			18	-0.579498	Orbitrap
IPI00298860.3	DVTVLQNTDGNNNEAWAK	995.461	2		110			18	-0.124147	Orbitrap
IPI00298860.3	IDSGLYLGSGYFTAIQNLR	1044.55	2		109			19	3.55163	Orbitrap
IPI00298860.3	SVNGKEDAIWNLLR	808.425	2		103			14	0.238532	Orbitrap
IPI00298860.3	LADFALLCLDGK	668.352	2		101			12	-0.76198	Orbitrap
IPI00298860.3	CSTSPLLEACEFLR	841.899	2		95			14	2.49717	Orbitrap
IPI00298860.3	SNLCALCIGDEQGENK	904.4	2		94			16	-1.29218	Orbitrap
IPI00298860.3	VPPRIDSGLYLGSGYFTAIQNLR	846.456	3		89			23	1.43736	Orbitrap
IPI00298860.3	SDTSLTWNSVK	619.797	2		87			11	-1.76513	Orbitrap
IPI00298860.3	FDEYFSQSCAPGSDPR	931.885	2		86			16	-0.686654	Orbitrap
IPI00298860.3	KGGSFQLNELQGLK	760.411	2		84			14	2.11392	Orbitrap
IPI00298860.3	PVAAEVYGTER	596.301	2		84			11	-3.62789	Orbitrap
IPI00298860.3	NLLFNDNTECLAR	790.871	2		83			13	-0.778268	Orbitrap
IPI00298860.3	DGAGDVAFIR	510.758	2		83			10	-1.98219	Orbitrap
IPI00298860.3	SVQWCAVSQPEATK	795.881	2		82			14	-2.13186	Orbitrap
IPI00298860.3	YLGPQYVAGITNLK	768.924	2		78			14	-0.377324	Orbitrap
IPI00298860.3	VVWCAVGEQELR	723.364	2		78			12	1.12244	Orbitrap
IPI00298860.3	KCSTSPLLEACEFLR	905.945	2		77			15	0.607831	Orbitrap
IPI00298860.3	CLAENAGDVAFVK	688.832	2		76			13	3.6581	Orbitrap
IPI00298860.3	DSPIQCIQAIAENR	808.391	2		72			14	0.621262	Orbitrap
IPI00298860.3	KSEEEVAAR	509.762	2		72			9	0.176195	Orbitrap
IPI00298860.3	KCNQWSGLSEGSVTCSSASTTEDCIALVLK	1096.84	3		71			30	-1.07005	Orbitrap
IPI00298860.3	RSVQWCAVSQPEATK	873.935	2		70			15	2.19686	Orbitrap
IPI00298860.3	YLGPQYVAGITNLKK	832.969	2		70			15	-2.87098	Orbitrap
IPI00298860.3	LKQVLLHQQAK	653.401	2		69			11	-2.99741	Orbitrap
IPI00298860.3	RSDTSLTWNSVK	697.356	2		68			12	-1.94507	Orbitrap
IPI00298860.3	CGLVPVLAENYK	681.859	2		66			12	1.6936	Orbitrap
IPI00298860.3	NGSDCPDKFCLFQSETK	678.295	3		65			17	-0.579031	Orbitrap
IPI00298860.3	LADFALLCLDGKR	746.403	2		65			13	0.43166	Orbitrap
IPI00298860.3	CNQWSGLSEGSVTCSSASTTEDCIALVLK	1048.47	3		64			29	1.88931	Orbitrap
IPI00298860.3	LRPVAAEVYGTER	730.894	2		63			13	-2.3294	Orbitrap
IPI00298860.3	FFSASCVPGADK	643.295	2		62			12	-3.37826	Orbitrap
IPI00298860.3	CSTSPLLEACEFLRK	897.429	2		61			15	-2.83334	Orbitrap
IPI00298860.3	FDEYFSQSCAPGSD	805.31	2		61			14	1.08393	Orbitrap
IPI00298860.3	SCHLAMAPNHAVVSR	825.404	2		59			15	0.278938	Orbitrap
IPI00298860.3	VVWCAVGEQELRK	787.411	2		59			13	-0.284198	Orbitrap
IPI00298860.3	VPSHAVVAR	468.275	2		58			9	0.844109	Orbitrap
IPI00298860.3	FFSASCVPGADKGQFPNLCR	1129.53	2		56			20	1.37972	Orbitrap
IPI00298860.3	TAGWNVPIGTLR	642.857	2		55			12	1.75619	Orbitrap
IPI00298860.3	PNCVDRPVEGYLAVAVVR	672.023	3		54			18	0.5786	Orbitrap
IPI00298860.3	GGSFQLNELQGLK	695.87	2		54			13	-0.0875724	Orbitrap
IPI00298860.3	YYGYTGAFR	549.257	2		53			9	2.45781	Orbitrap
IPI00298860.3	RKPVTEAR	319.526	3		49			8	0.775176	Orbitrap
IPI00298860.3	CLAENAGDVAFVKDVTVLQNTDGNNNEAWAK	1116.19	3		48			31	-0.676026	Orbitrap
IPI00298860.3	SQQSSDPDPNCVDRPVEGYLAVAVVR	953.791	3		48			26	0.781575	Orbitrap
IPI00298860.3	FQLFGSPSGQK	598.8	2		48			11	-0.923121	Orbitrap
IPI00298860.3	FCLFQSETK	580.276	2		48			9	-0.43778	Orbitrap
IPI00298860.3	KPVTEAR	400.734	2		48			7	-0.421643	Orbitrap
IPI00298860.3	THYYAVAVVK	575.817	2		46			10	2.30373	Orbitrap
IPI00298860.3	FKDCHLAR	523.763	2		46			8	-0.832701	Orbitrap
IPI00298860.3	IDSGLYLGSGYFTAIQNLRK	739.396	3		44			20	0.821241	Orbitrap
IPI00298860.3	EDAIWNLLR	565.303	2		44			9	0.13364	Orbitrap
IPI00298860.3	CLRDGAGDVAFIR	716.853	2		43			13	-0.594065	Orbitrap
IPI00298860.3	GQFPNLCR	496.243	2		43			8	2.47468	Orbitrap
IPI00298860.3	SCHTGLR	415.701	2		43			7	2.77543	Orbitrap
IPI00298860.3	VRGPPVSCIK	556.815	2		42			10	-1.40429	Orbitrap
IPI00298860.3	QVLLHQQAK	524.3	2		41			9	-0.354171	Orbitrap
IPI00298860.3	LCAGTGENK	475.224	2		40			9	1.26726	Orbitrap
IPI00298860.3	SEEEVAAR	445.714	2		38			8	0.399002	Orbitrap
IPI00298860.3	PDPNCVDRPVEGYLAVAVVR	742.717	3		37			20	2.13359	Orbitrap
IPI00298860.3	CVPNSNER	479.706	2		36			8	0.379482	Orbitrap
IPI00298860.3	DSAIGFSR	426.714	2		36			8	0.856726	Orbitrap
IPI00298860.3	SCHTAVDR	315.811	3		34			8	-0.443162	Orbitrap
IPI00298860.3	VRGPPVSCIKR	423.58	3		32			11	0.790217	Orbitrap
IPI00298860.3	KSEEEVAARR	392.211	3		31			10	0.922018	Orbitrap
IPI00298860.3	GPPVSCIKR	507.279	2		31			9	-4.38634	Orbitrap
IPI00298860.3	ESTVFEDLSDEAERDEYELLCPDNTR	1044.79	3		28			26	0.393342	Orbitrap
IPI00298860.3	TAGWNVPIGTLRPFLNWTGPPEPIEAAVAR	1077.58	3		21			30	0.533514	Orbitrap
IPI00019502.1	TQLEELEDELQATEDAK	981.462	2		109			17	-0.467659	Orbitrap
IPI00019502.1	LQVELDNVTGLLSQSDSK	973.507	2		107			18	-0.56091	Orbitrap
IPI00019502.1	NFINNPLAQADWAAK	836.925	2		107			15	-0.0889058	Orbitrap
IPI00019502.1	IAEFTTNLTEEEEK	827.397	2		96			14	0.73491	Orbitrap
IPI00019502.1	MQQNIQELEEQLEEEESAR	1175.03	2	1Met(ox)	94			19	0.488057	Orbitrap
IPI00019502.1	ANLQIDQINTDLNLER	935.487	2		94			16	0.840111	Orbitrap
IPI00019502.1	QLLQANPILEAFGNAK	855.464	2		88			16	-0.475228	Orbitrap
IPI00019502.1	AQQAADKYLYVDK	777.893	2		85			13	-0.205121	Orbitrap
IPI00019502.1	IAQLEEQLDNETK	765.885	2		83			13	-0.728286	Orbitrap
IPI00019502.1	VISGVLQLGNIVFK	743.956	2		76			14	3.7431	Orbitrap
IPI00019502.1	NTDQASMPDNTAAQK	804.353	2	1Met(ox)	73			15	1.9884	Orbitrap
IPI00019502.1	QAQQERDELADEIANSSGK	1036.48	2		72			19	0.404442	Orbitrap
IPI00019502.1	LQQELDDLLVDLDHQR	975.501	2		71			16	1.13226	Orbitrap
IPI00019502.1	NLPIYSEEIVEMYK	872.429	2	1Met(ox)	70			14	-0.140805	Orbitrap
IPI00019502.1	ELESQISELQEDLESER	1017.48	2		67			17	1.4546	Orbitrap
IPI00019502.1	VSHLLGINVTDFTR	786.431	2		66			14	0.928252	Orbitrap
IPI00019502.1	QLEEAEEEAQR	657.794	2		65			11	0.230219	Orbitrap
IPI00019502.1	KQELEEICHDLEAR	590.621	3		64			14	0.422389	Orbitrap
IPI00019502.1	TDLLLEPYNK	603.324	2		63			10	-0.081584	Orbitrap
IPI00019502.1	IAQLEEELEEEQGNTELINDR	824.731	3		62			21	2.19168	Orbitrap
IPI00019502.1	ALELDSNLYR	597.311	2		62			10	-0.589021	Orbitrap
IPI00019502.1	EMEAELEDER	625.762	2		61			10	-2.05223	Orbitrap
IPI00019502.1	IAQLEEQLDNETKER	908.457	2		60			15	-0.489965	Orbitrap
IPI00019502.1	KEEELQAALAR	629.345	2		59			11	2.0572	Orbitrap
IPI00019502.1	CNGVLEGIR	509.261	2		55			9	-0.0872128	Orbitrap
IPI00019502.1	DFSALESQLQDTQELLQEENR	831.73	3		54			21	0.902665	Orbitrap
IPI00019502.1	AGVLAHLEEER	612.322	2		54			11	-1.19291	Orbitrap
IPI00019502.1	KFDQLLAEEK	610.829	2		54			10	-0.179795	Orbitrap
IPI00019502.1	ADFCIIHYAGK	647.816	2		52			11	-0.199635	Orbitrap
IPI00019502.1	ALEQQVEEMK	602.795	2		51			10	-3.76394	Orbitrap
IPI00019502.1	LQEMEGTVK	525.76	2	1Met(ox)	50			9	-0.660184	Orbitrap
IPI00019502.1	FDQLLAEEK	546.782	2		49			9	-0.205844	Orbitrap
IPI00019502.1	VISGVLQLGNIVFKK	808	2		48			15	-0.147928	Orbitrap
IPI00019502.1	QIATLHAQVADMK	712.863	2	1Met(ox)	48			13	-1.2692	Orbitrap
IPI00019502.1	IAEFTTNLTEEEEKSK	934.96	2		46			16	0.127525	Orbitrap
IPI00019502.1	IIGLDQVAGMSETALPGAFK	1017.53	2	1Met(ox)	42			20	0.548988	Orbitrap
IPI00019502.1	ALEEAMEQK	532.75	2	1Met(ox)	42			9	0.112079	Orbitrap
IPI00019502.1	KLEEEQIILEDQNCK	630.315	3		41			15	-0.382882	Orbitrap
IPI00019502.1	IMGIPEEEQMGLLR	824.408	2	2Met(ox)	41			14	1.32077	Orbitrap
IPI00019502.1	IRELESQISELQEDLESER	768.384	3		40			19	0.785076	Orbitrap
IPI00019502.1	QRYEILTPNSIPK	771.419	2		39			13	-1.05777	Orbitrap
IPI00019502.1	VIQYLAYVASSHK	739.904	2		39			13	0.550407	Orbitrap
IPI00019502.1	VRTELADKVTK	420.582	3		39			11	0.129001	Orbitrap
IPI00019502.1	ASITALEAK	452.262	2		39			9	2.08198	Orbitrap
IPI00019502.1	EQEVNILK	486.773	2		37			8	4.07643	Orbitrap
IPI00019502.1	VEDMAELTCLNEASVLHNLK	768.04	3	1Met(ox)	35			20	0.0840538	Orbitrap
IPI00019502.1	HEMPPHIYAITDTAYR	644.309	3	1Met(ox)	35			16	0.526622	Orbitrap
IPI00019502.1	LKDVLLQVDDERR	533.634	3		34			13	1.22701	Orbitrap
IPI00019502.1	LEVNLQAMK	523.289	2		34			9	1.15021	Orbitrap
IPI00019502.1	EKQLAAENR	529.782	2		33			9	-0.837224	Orbitrap
IPI00019502.1	RGDLPFVVPR	385.892	3		32			10	0.0193664	Orbitrap
IPI00019502.1	QTLENERGELANEVK	856.925	2		31			15	-0.975163	Orbitrap
IPI00019502.1	DKADFCIIHYAGK	513.253	3		31			13	-0.0223087	Orbitrap
IPI00019502.1	YEILTPNSIPK	637.852	2		31			11	-1.33071	Orbitrap
IPI00019502.1	VKPLLQVSR	520.336	2		31			9	2.30188	Orbitrap
IPI00019502.1	LVWVPSDK	472.266	2		31			8	1.01676	Orbitrap
IPI00019502.1	KKVEAQLQELQVK	514.307	3		30			13	1.02897	Orbitrap
IPI00019502.1	FVSELWK	454.747	2		25			7	-0.214148	Orbitrap
IPI00019502.1	NTNPNFVR	481.246	2		24			8	1.30363	Orbitrap
IPI00019502.1	QACVLMIK	489.758	2	1Met(ox)	24			8	-2.85629	Orbitrap
IPI00019502.1	LQQLFNHTMFILEQEEYQR	828.406	3	1Met(ox)	22			19	1.33159	Orbitrap
IPI00019502.1	HSQAVEELAEQLEQTKR	666.007	3		22			17	-0.936861	Orbitrap
IPI00019502.1	KLVWVPSDK	536.311	2		22			9	-4.12407	Orbitrap
IPI00337335.3	KQELELVVSELEAR	821.953	2		116			14	-0.818948	Orbitrap
IPI00337335.3	LQQELDDATMDLEQQR	974.948	2	1Met(ox)	114			16	-0.880013	Orbitrap
IPI00337335.3	LLLQVESLTTELSAER	901.498	2		113			16	-0.449923	Orbitrap
IPI00337335.3	LMATLSNTNPSFVR	783.899	2	1Met(ox)	110			14	-1.7279	Orbitrap
IPI00337335.3	GPSAGGGPGSGTSPQVEWTAR	978.461	2		93			21	-2.5544	Orbitrap
IPI00337335.3	LGQLEEELEEEQSNSELLNDR	1237.58	2		93			21	-3.83294	Orbitrap
IPI00337335.3	AQVTELEDELTAAEDAK	916.941	2		92			17	-0.08864	Orbitrap
IPI00337335.3	AQAELENVSGALNEAESK	930.451	2		89			18	-1.64302	Orbitrap
IPI00337335.3	EAQAALAEAQEDLESER	930.434	2		86			17	0.10803	Orbitrap
IPI00337335.3	LAQAEEQLEQETR	772.88	2		84			13	-1.56699	Orbitrap
IPI00337335.3	DQADFSVLHYAGK	725.851	2		83			13	-0.406795	Orbitrap
IPI00337335.3	RLELQLQEVQGR	734.914	2		82			12	-0.648544	Orbitrap
IPI00337335.3	FEEDLLLLEDQNSK	846.921	2		81			14	1.01135	Orbitrap
IPI00337335.3	VAQLEEER	487.25	2		81			8	-0.653682	Orbitrap
IPI00337335.3	MIQALELDPNLYR	796.411	2	1Met(ox)	76			13	-0.0139537	Orbitrap
IPI00337335.3	LELQLQEVQGR	656.865	2		74			11	0.318312	Orbitrap
IPI00337335.3	QLPIYTEAIVEMYR	871.445	2	1Met(ox)	73			14	0.485807	Orbitrap
IPI00337335.3	LLGLGVTDFSR	589.333	2		73			11	1.26342	Orbitrap
IPI00337335.3	AELEALLSSKDDVGK	787.916	2		72			15	-0.712952	Orbitrap
IPI00337335.3	LALEAEVSELR	615.34	2		68			11	0.089616	Orbitrap
IPI00337335.3	ELEDVTESAESMNR	805.354	2		67			14	-0.454653	Orbitrap
IPI00337335.3	ELQTAQAQLSEWR	780.394	2		67			13	-0.109732	Orbitrap
IPI00337335.3	MVSAVLQFGNIALK	753.922	2	1Met(ox)	66			14	1.20565	Orbitrap
IPI00337335.3	ELFQETLESLR	682.856	2		66			11	-0.752333	Orbitrap
IPI00337335.3	VIQYLAHVASSPK	706.897	2		65			13	-1.42174	Orbitrap
IPI00337335.3	AGVLAQLEEER	607.822	2		64			11	0.601598	Orbitrap
IPI00337335.3	FLTNGPSSSPGQER	739.348	2		60			14	-1.62021	Orbitrap
IPI00337335.3	LGEEDAGAR	459.22	2		58			9	1.87693	Orbitrap
IPI00337335.3	QLEEAEEEASR	637.28	2		48			11	-0.576668	Orbitrap
IPI00337335.3	HGQALGELAEQLEQAR	583.967	3		45			16	-0.086067	Orbitrap
IPI00337335.3	ALEEEQEAREELER	577.611	3		43			14	-0.331389	Orbitrap
IPI00337335.3	ADLLLEPCSHYR	737.36	2		42			12	-1.71403	Orbitrap
IPI00337335.3	ILFQEFR	476.766	2		39			7	0.611349	Orbitrap
IPI00337335.3	QDEVLQAR	479.751	2		38			8	0.436881	Orbitrap
IPI00337335.3	GLEAEVLR	443.753	2		37			8	-0.0348497	Orbitrap
IPI00337335.3	MTIAALESK	482.263	2		33			9	0.690872	Orbitrap
IPI00337335.3	LEVTVQALK	500.805	2		29			9	-0.225609	Orbitrap
IPI00337335.3	DVEGIVGLEQVSSLGDGPPGGRPR	797.75	3		25			24	3.61198	Orbitrap
IPI00337335.3	YEILTPNAIPK	629.856	2		25			11	0.585324	Orbitrap
IPI00337335.3	HLRDQADFSVLHYAGK	619.651	3		21			16	0.0782863	Orbitrap
IPI00337335.3	QRYEILTPNAIPK	763.423	2		21			13	1.48753	Orbitrap
IPI00022434.2	QNCELFEQLGEYK	821.36	2		87			13	2.17313	Orbitrap
IPI00022434.2	KVPQVSTPTLVEVSR	820.472	2		85			15	-0.0753098	Orbitrap
IPI00022434.2	TCVADESAENCDK	749.794	2		84			13	2.49074	Orbitrap
IPI00022434.2	MPCAEDYLSVVLNQLCVLHEK	1267.61	2	1Met(ox)	78			21	3.92647	Orbitrap
IPI00022434.2	EFNAETFTFHADICTLSEK	1130.52	2		76			19	0.363413	Orbitrap
IPI00022434.2	DVFLGMFLYEYAR	820.395	2	1Met(ox)	76			13	0.974254	Orbitrap
IPI00022434.2	RMPCAEDYLSVVLNQLCVLHEK	897.443	3	1Met(ox)	75			22	1.97685	Orbitrap
IPI00022434.2	QEPERNECFLQHKDDNPNLPR	873.737	3		73			21	-1.26609	Orbitrap
IPI00022434.2	AAFTECCQAADK	686.286	2		72			12	-0.41984	Orbitrap
IPI00022434.2	AVMDDFAAFVEK	679.818	2	1Met(ox)	72			12	0.35021	Orbitrap
IPI00022434.2	CCTESLVNR	569.752	2		70			9	-1.17607	Orbitrap
IPI00022434.2	VPQVSTPTLVEVSR	756.425	2		69			14	0.411143	Orbitrap
IPI00022434.2	AEFAEVSKLVTDLTK	825.951	2		65			15	0.412657	Orbitrap
IPI00022434.2	YICENQDSISSK	722.322	2		64			12	-3.26157	Orbitrap
IPI00022434.2	SHCIAEVENDEMPADLPSLAADFVESK	992.449	3		60			27	1.94439	Orbitrap
IPI00022434.2	SLHTLFGDKLCTVATLR	966.522	2		60			17	-0.280696	Orbitrap
IPI00022434.2	RHPDYSVVLLLR	489.954	3		57			12	3.91074	Orbitrap
IPI00022434.2	LVNEVTEFAK	575.31	2		57			10	-0.626427	Orbitrap
IPI00022434.2	VFDEFKPLVEEPQNLIK	1023.54	2		55			17	1.88762	Orbitrap
IPI00022434.2	ETYGEMADCCAK	717.768	2		55			12	-3.06771	Orbitrap
IPI00022434.2	KYLYEIAR	528.298	2		54			8	1.2145	Orbitrap
IPI00022434.2	KQTALVELVK	564.854	2		53			10	2.10774	Orbitrap
IPI00022434.2	LVRPEVDVMCTAFHDNEETFLK	889.425	3	1Met(ox)	50			22	1.19425	Orbitrap
IPI00022434.2	HPDYSVVLLLR	656.376	2		50			11	2.10462	Orbitrap
IPI00022434.2	RPCFSALEVDETYVPK	637.649	3		49			16	0.220779	Orbitrap
IPI00022434.2	FKDLGEENFK	613.806	2		49			10	-0.152322	Orbitrap
IPI00022434.2	FQNALLVR	480.785	2		49			8	0.790126	Orbitrap
IPI00022434.2	RHPYFYAPELLFFAK	950.001	2		48			15	0.196622	Orbitrap
IPI00022434.2	ADDKETCFAEEGKK	814.367	2		47			14	0.428711	Orbitrap
IPI00022434.2	LKECCEKPLLEK	773.899	2		47			12	-4.20573	Orbitrap
IPI00022434.2	ALVLIAFAQYLQQCPFEDHVK	830.768	3		46			21	2.072	Orbitrap
IPI00022434.2	SLHTLFGDK	509.272	2		46			9	0.464666	Orbitrap
IPI00022434.2	EFNAETFTFHADICTLSEKER	849.063	3		45			21	3.27381	Orbitrap
IPI00022434.2	ADDKETCFAEEGK	750.317	2		44			13	-2.90667	Orbitrap
IPI00022434.2	QEPERNECFLQHK	849.391	2		42			13	2.91301	Orbitrap
IPI00022434.2	LDELRDEGK	537.774	2		41			9	-1.98827	Orbitrap
IPI00022434.2	LCTVATLR	467.264	2		39			8	2.88252	Orbitrap
IPI00022434.2	AACLLPK	386.724	2		39			7	3.48287	Orbitrap
IPI00022434.2	HPYFYAPELLFFAK	581.636	3		38			14	0.95583	Orbitrap
IPI00022434.2	QTALVELVK	500.806	2		37			9	1.5291	Orbitrap
IPI00022434.2	AEFAEVSK	440.723	2		37			8	-1.44917	Orbitrap
IPI00022434.2	LVTDLTK	395.239	2		37			7	0.632436	Orbitrap
IPI00022434.2	NECFLQHKDDNPNLPR	666.317	3		36			16	3.26761	Orbitrap
IPI00022434.2	DDNPNLPR	470.727	2		35			8	-0.0345738	Orbitrap
IPI00022434.2	TYETTLEK	492.746	2		34			8	-2.68275	Orbitrap
IPI00022434.2	LVRPEVDVMCTAFHDNEETFLKK	695.348	4		32			23	3.9886	Orbitrap
IPI00022434.2	DLGEENFK	476.225	2		30			8	2.57964	Orbitrap
IPI00022434.2	DAHKSEVAHR	575.292	2		28			10	1.45179	Orbitrap
IPI00022434.2	CCAAADPHECYAK	518.206	3		26			13	3.44467	Orbitrap
IPI00022434.2	PHECYAK	452.702	2		25			7	-0.895582	Orbitrap
IPI00022434.2	VHTECCHGDLLECADDRADLAK	862.381	3		21			22	3.9017	Orbitrap
IPI00164623.3	VQLSNDFDEYIMAIEQTIK	1137.05	2	1Met(ox)	113			19	-0.158851	Orbitrap
IPI00164623.3	IPIEDGSGEVVLSR	735.894	2		105			14	0.471451	Orbitrap
IPI00164623.3	VPVAVQGEDTVQSLTQGDGVAK	1099.57	2		104			22	0.355969	Orbitrap
IPI00164623.3	KGYTQQLAFR	606.331	2		99			10	1.28718	Orbitrap
IPI00164623.3	VFLDCCNYITELR	851.9	2		88			13	-0.149635	Orbitrap
IPI00164623.3	APSTWLTAYVVK	668.367	2		85			12	-2.42073	Orbitrap
IPI00164623.3	QLYNVEATSYALLALLQLK	1067.59	2		78			19	-0.302179	Orbitrap
IPI00164623.3	SNLDEDIIAEENIVSR	908.947	2		73			16	-2.53337	Orbitrap
IPI00164623.3	VHQYFNVELIQPGAVK	921.498	2		73			16	-0.324277	Orbitrap
IPI00164623.3	ILLQGTPVAQMTEDAVDAER	1079.05	2		70			20	1.54348	Orbitrap
IPI00164623.3	VYAYYNLEESCTR	834.372	2		70			13	-0.394961	Orbitrap
IPI00164623.3	DICEEQVNSLPGSITK	895.436	2		67			16	0.774523	Orbitrap
IPI00164623.3	QDSLSSQNQLGVLPLSWDIPELVNMGQWK	1100.22	3	1Met(ox)	64			29	2.41887	Orbitrap
IPI00164623.3	TGLQEVEVK	501.777	2		64			9	0.676311	Orbitrap
IPI00164623.3	SGSDEVQVGQQR	645.305	2		63			12	-4.43886	Orbitrap
IPI00164623.3	NTMILEICTR	625.817	2		62			10	2.62057	Orbitrap
IPI00164623.3	AGDFLEANYMNLQR	829.386	2	1Met(ox)	61			14	0.444468	Orbitrap
IPI00164623.3	TIYTPGSTVLYR	685.87	2		54			12	0.948104	Orbitrap
IPI00164623.3	AYYENSPQQVFSTEFEVK	1083.5	2		53			18	-0.751842	Orbitrap
IPI00164623.3	TVMVNIENPEGIPVK	820.44	2		53			15	0.714871	Orbitrap
IPI00164623.3	GQGTLSVVTMYHAK	746.383	2		53			14	-2.16232	Orbitrap
IPI00164623.3	QPSSAFAAFVK	576.806	2		51			11	0.353666	Orbitrap
IPI00164623.3	DFDFVPPVVR	595.812	2		47			10	-2.03786	Orbitrap
IPI00164623.3	DAPDHQELNLDVSLQLPSR	716.362	3		46			19	-0.718607	Orbitrap
IPI00164623.3	VELLHNPAFCSLATTK	900.969	2		45			16	-0.328477	Orbitrap
IPI00164623.3	RQGALELIK	514.314	2		45			9	-4.12844	Orbitrap
IPI00164623.3	LSINTHPSQKPLSITVR	631.03	3		44			17	0.316921	Orbitrap
IPI00164623.3	CAEENCFIQK	641.266	2		44			10	0.938393	Orbitrap
IPI00164623.3	GYTQQLAFR	542.282	2		42			9	-1.30441	Orbitrap
IPI00164623.3	LPYSVVR	417.249	2		41			7	3.9649	Orbitrap
IPI00164623.3	SEETKENEGFTVTAEGK	619.288	3		38			17	-2.76014	Orbitrap
IPI00164623.3	TELRPGETLNVNFLLR	624.684	3		37			16	1.88468	Orbitrap
IPI00164623.3	DSCVGSLVVK	532.276	2		37			10	-0.364921	Orbitrap
IPI00164623.3	HQQTVTIPPK	574.822	2		35			10	-4.11233	Orbitrap
IPI00164623.3	IHWESASLLR	404.556	3		35			10	0.301991	Orbitrap
IPI00164623.3	LMNIFLK	447.76	2	1Met(ox)	35			7	0.911694	Orbitrap
IPI00164623.3	VTIKPAPETEK	606.843	2		34			11	-2.75631	Orbitrap
IPI00164623.3	LVAYYTLIGASGQR	756.415	2		33			14	1.21072	Orbitrap
IPI00164623.3	ACEPGVDYVYK	650.795	2		33			11	-4.2511	Orbitrap
IPI00164623.3	QGALELIKK	491.8	2		33			9	0.35727	Orbitrap
IPI00164623.3	ISLPESLK	443.766	2		32			8	1.30109	Orbitrap
IPI00164623.3	TFISPIK	403.243	2		31			7	-4.12371	Orbitrap
IPI00164623.3	FYYIYNEK	570.273	2		29			8	-1.24445	Orbitrap
IPI00164623.3	VLLDGVQNLR	563.833	2		28			10	1.47916	Orbitrap
IPI00164623.3	SSLSVPYVIVPLK	701.42	2		27			13	-1.06183	Orbitrap
IPI00164623.3	QKPDGVFQEDAPVIHQEMIGGLR	855.093	3	1Met(ox)	25			23	1.32223	Orbitrap
IPI00164623.3	SGIPIVTSPYQIHFTK	894.491	2		24			16	3.35745	Orbitrap
IPI00164623.3	QGALELIK	436.265	2		24			8	-1.66781	Orbitrap
IPI00164623.3	QLANGVDR	437.225	2		23			8	-0.150135	Orbitrap
IPI00164623.3	YYGGGYGSTQATFMVFQALAQYQK	899.086	3	1Met(ox)	21			24	-1.64683	Orbitrap
IPI00024067.1	SVNESLNNLFITEEDYQALR	1178.08	2		99			20	0.193519	Orbitrap
IPI00024067.1	SVDPTLALSVYLR	717.403	2		93			13	-0.42127	Orbitrap
IPI00024067.1	VIQCFAETGQVQK	754.382	2		88			13	0.190107	Orbitrap
IPI00024067.1	IVLDNSVFSEHR	708.366	2		79			12	-1.20333	Orbitrap
IPI00024067.1	GQCDLELINVCNENSLFK	1077	2		76			18	0.749137	Orbitrap
IPI00024067.1	LASTLVHLGEYQAAVDGAR	986.018	2		75			19	-0.534841	Orbitrap
IPI00024067.1	IYIDSNNNPER	667.818	2		67			11	-2.64087	Orbitrap
IPI00024067.1	ALEHFTDLYDIK	732.872	2		66			12	0.298096	Orbitrap
IPI00024067.1	NNLAGAEELFAR	653.324	2		66			12	-1.29231	Orbitrap
IPI00024067.1	HDVVFLITK	536.314	2		65			9	0.841309	Orbitrap
IPI00024067.1	NLQNLLILTAIK	677.428	2		63			12	1.53291	Orbitrap
IPI00024067.1	ISGETIFVTAPHEATAGIIGVNR	785.089	3		62			23	0.585391	Orbitrap
IPI00024067.1	VVGAMQLYSVDR	669.349	2		60			12	1.63753	Orbitrap
IPI00024067.1	ESYVETELIFALAK	806.928	2		59			14	0.953811	Orbitrap
IPI00024067.1	WLLLTGISAQQNR	750.419	2		58			13	-1.0495	Orbitrap
IPI00024067.1	LPVVIGGLLDVDCSEDVIK	1021.05	2		53			19	2.55414	Orbitrap
IPI00024067.1	LEKHELIEFR	438.578	3		52			10	-0.0778896	Orbitrap
IPI00024067.1	TLQIFNIEMK	618.837	2		50			10	0.504702	Orbitrap
IPI00024067.1	ALEHFTDLYDIKR	540.95	3		48			13	-0.188822	Orbitrap
IPI00024067.1	KFNALFAQGNYSEAAK	586.966	3		47			16	1.18204	Orbitrap
IPI00024067.1	WLKEDKLECSEELGDLVK	731.038	3		46			18	1.88343	Orbitrap
IPI00024067.1	LAELEEFINGPNNAHIQQVGDR	822.08	3		40			22	1.88109	Orbitrap
IPI00024067.1	CNEPAVWSQLAK	693.329	2		40			12	-0.596803	Orbitrap
IPI00024067.1	LLLPWLEAR	555.837	2		40			9	-0.550533	Orbitrap
IPI00024067.1	LHIIEVGTPPTGNQPFPK	649.022	3		39			18	-1.69729	Orbitrap
IPI00024067.1	AFMTADLPNELIELLEK	982.011	2	1Met(ox)	36			17	2.89036	Orbitrap
IPI00024067.1	EAIDSYIK	469.745	2		34			8	0.968187	Orbitrap
IPI00024067.1	AHIAQLCEK	535.275	2		32			9	-1.55553	Orbitrap
IPI00024067.1	FNALFAQGNYSEAAK	815.897	2		31			15	1.08002	Orbitrap
IPI00024067.1	AHMGMFTELAILYSK	581.952	3	2Met(ox)	30			15	-0.593925	Orbitrap
IPI00024067.1	YIEIYVQK	528.292	2		29			8	1.01538	Orbitrap
IPI00024067.1	EVCFACVDGK	592.756	2		28			10	-2.19169	Orbitrap
IPI00024067.1	HELIEFR	472.252	2		28			7	-2.00923	Orbitrap
IPI00024067.1	NLILVVR	413.779	2		27			7	0.601015	Orbitrap
IPI00024067.1	QLPLVKPYLR	409.592	3		26			10	0.218306	Orbitrap
IPI00024067.1	HSSLAGCQIINYR	506.92	3		25			13	-1.80598	Orbitrap
IPI00024067.1	NNRPSEGPLQTR	456.904	3		23			12	-0.0255443	Orbitrap
IPI00293898.1	DAGFYWCLTNGDTLWR	988.438	2		99			16	2.6873	Orbitrap
IPI00293898.1	WNNTGCQALPSQDEGPSK	995.434	2		98			18	-0.231748	Orbitrap
IPI00293898.1	LSDAGQYLCQAGDDSNSNK	1021.94	2		96			19	0.87446	Orbitrap
IPI00293898.1	QSSGENCDVVVNTLGK	853.904	2		95			16	0.119642	Orbitrap
IPI00293898.1	GGCITLISSEGYVSSK	829.408	2		91			16	-0.628093	Orbitrap
IPI00293898.1	GVAGGSVAVLCPYNR	760.388	2		82			15	-0.0687153	Orbitrap
IPI00293898.1	YWCLWEGAQNGR	770.835	2		78			12	-0.921481	Orbitrap
IPI00293898.1	GSVTFHCALGPEVANVAK	928.97	2		76			18	0.754345	Orbitrap
IPI00293898.1	DGSFSVVITGLR	625.84	2		74			12	0.185408	Orbitrap
IPI00293898.1	ILLNPQDKDGSFSVVITGLR	1086.61	2		73			20	0.71152	Orbitrap
IPI00293898.1	LSLLEEPGNGTFTVILNQLTSR	1202.14	2		71			22	1.82592	Orbitrap
IPI00293898.1	LSDAGQYLCQAGDDSNSNKK	1086.48	2		70			20	-0.143778	Orbitrap
IPI00293898.1	CPLLVDSEGWVK	693.342	2		66			12	0.781152	Orbitrap
IPI00293898.1	TVTINCPFKTENAQK	875.942	2		59			15	-1.70062	Orbitrap
IPI00293898.1	LVSLTLNLVTR	614.885	2		59			11	0.277881	Orbitrap
IPI00293898.1	NADLQVLKPEPELVYEDLR	1121.09	2		58			19	1.27456	Orbitrap
IPI00293898.1	QIGLYPVLVIDSSGYVNPNYTGR	1254.64	2		53			23	0.648631	Orbitrap
IPI00293898.1	AFVNCDENSR	606.257	2		52			10	-2.35743	Orbitrap
IPI00293898.1	ADEGWYWCGVK	685.795	2		50			11	-0.104667	Orbitrap
IPI00293898.1	IIEGEPNLK	506.787	2		41			9	-0.126854	Orbitrap
IPI00293898.1	QGHFYGETAAVYVAVEER	675.993	3		40			18	-0.0217537	Orbitrap
IPI00293898.1	CGLGINSR	430.209	2		40			8	1.91397	Orbitrap
IPI00293898.1	VYTVDLGR	461.753	2		39			8	0.900414	Orbitrap
IPI00293898.1	TVTINCPFK	540.282	2		38			9	1.41133	Orbitrap
IPI00293898.1	RAPAFEGR	452.244	2		38			8	1.52249	Orbitrap
IPI00293898.1	LDIQGTGQLLFSVVINQLR	705.405	3		34			19	1.97712	Orbitrap
IPI00293898.1	ILLNPQDK	470.777	2		31			8	1.69606	Orbitrap
IPI00293898.1	VLDSGFR	397.213	2		31			7	-0.662044	Orbitrap
IPI00293898.1	ADAAPDEK	408.69	2		22			8	-0.489538	Orbitrap
IPI00478003.1	IAQWQSFQLEGGLK	802.924	2		76			14	-0.574917	Orbitrap
IPI00478003.1	AFQPFFVELTMPYSVIR	1031.03	2	1Met(ox)	70			17	1.23168	Orbitrap
IPI00478003.1	ALLAYAFALAGNQDK	783.42	2		70			15	0.910355	Orbitrap
IPI00478003.1	VGFYESDVMGR	630.289	2		70			11	-1.58983	Orbitrap
IPI00478003.1	NQGNTWLTAFVLK	746.402	2		64			13	1.19032	Orbitrap
IPI00478003.1	LPPNVVEESAR	605.825	2		64			11	-0.278278	Orbitrap
IPI00478003.1	SASNMAIVDVK	567.794	2		64			11	-0.317147	Orbitrap
IPI00478003.1	LLIYAVLPTGDVIGDSAK	923.022	2		61			18	0.530256	Orbitrap
IPI00478003.1	VSVQLEASPAFLAVPVEK	942.528	2		60			18	0.740923	Orbitrap
IPI00478003.1	SSGSLLNNAIK	552.305	2		59			11	-1.52497	Orbitrap
IPI00478003.1	LHTEAQIQEEGTVVELTGR	704.029	3		56			19	-1.48297	Orbitrap
IPI00478003.1	QFSFPLSSEPFQGSYK	916.431	2		56			16	0.382168	Orbitrap
IPI00478003.1	QTVSWAVTPK	558.804	2		56			10	-3.21111	Orbitrap
IPI00478003.1	TEHPFTVEEFVLPK	558.29	3		55			14	-0.844783	Orbitrap
IPI00478003.1	SSSNEEVMFLTVQVK	857.422	2	1Met(ox)	53			15	0.589442	Orbitrap
IPI00478003.1	LSFYYLIMAK	632.836	2	1Met(ox)	52			10	1.01986	Orbitrap
IPI00478003.1	VTAAPQSVCALR	636.84	2		49			12	0.572652	Orbitrap
IPI00478003.1	QGIPFFGQVR	566.301	2		48			10	0.467625	Orbitrap
IPI00478003.1	FEVQVTVPK	523.798	2		46			9	0.671776	Orbitrap
IPI00478003.1	AIGYLNTGYQR	628.323	2		45			11	-2.80132	Orbitrap
IPI00478003.1	NEDSLVFVQTDK	697.843	2		44			12	-0.994471	Orbitrap
IPI00478003.1	ATVLNYLPK	509.801	2		41			9	1.50776	Orbitrap
IPI00478003.1	LLLQQVSLPELPGEYSMK	1031.05	2	1Met(ox)	35			18	1.47484	Orbitrap
IPI00478003.1	TGTHGLLVK	463.277	2		35			9	0.487291	Orbitrap
IPI00478003.1	DTVIKPLLVEPEGLEK	594.009	3		33			16	1.29199	Orbitrap
IPI00478003.1	GHFSISIPVK	542.811	2		31			10	1.01406	Orbitrap
IPI00478003.1	QQNAQGGFSSTQDTVVALHALSK	790.727	3		30			23	0.10377	Orbitrap
IPI00478003.1	ETTFNSLLCPSGGEVSEELSLK	799.722	3		30			22	1.07466	Orbitrap
IPI00478003.1	TAQEGDHGSHVYTK	510.571	3		28			14	0.636661	Orbitrap
IPI00478003.1	MVSGFIPLKPTVK	716.915	2	1Met(ox)	28			13	-0.0737012	Orbitrap
IPI00478003.1	VVSMDENFHPLNELIPLVYIQDPK	707.365	4	1Met(ox)	26			24	-0.174306	Orbitrap
IPI00478003.1	LVHVEEPHTETVR	515.938	3		26			13	-0.276298	Orbitrap
IPI00478003.1	YDVENCLANK	613.281	2		23			10	3.67433	Orbitrap
IPI00013808.1	LVSIGAEEIVDGNAK	757.904	2		97			15	-2.5598	Orbitrap
IPI00013808.1	FAIQDISVEETSAK	769.39	2		91			14	-0.33549	Orbitrap
IPI00013808.1	LMLLLEVISGER	694.895	2	1Met(ox)	86			12	1.08694	Orbitrap
IPI00013808.1	LSGSNPYTTVTPQIINSK	960.507	2		85			18	-0.511321	Orbitrap
IPI00013808.1	QLEAIDQLHLEYAK	827.427	2		80			14	-0.640328	Orbitrap
IPI00013808.1	CQLEINFNTLQTK	804.905	2		72			13	-1.35175	Orbitrap
IPI00013808.1	VGWEQLLTTIAR	693.89	2		72			12	0.00329352	Orbitrap
IPI00013808.1	ACLISLGYDVENDR	812.885	2		67			14	-0.426424	Orbitrap
IPI00013808.1	GYEEWLLNEIR	711.357	2		67			11	0.659689	Orbitrap
IPI00013808.1	TINEVENQILTR	715.385	2		62			12	-0.676337	Orbitrap
IPI00013808.1	DYETATLSDIK	628.305	2		62			11	-1.34197	Orbitrap
IPI00013808.1	LASDLLEWIR	608.34	2		62			10	0.0189746	Orbitrap
IPI00013808.1	MAPYQGPDAVPGALDYK	904.929	2	1Met(ox)	55			17	-0.94796	Orbitrap
IPI00013808.1	SFSTALYGESDL	645.298	2		54			12	0.50993	Orbitrap
IPI00013808.1	ELPPDQAEYCIAR	781.368	2		52			13	-1.87424	Orbitrap
IPI00013808.1	QFASQANVVGPWIQTK	878.955	2		50			16	0.989651	Orbitrap
IPI00013808.1	MLDAEDIVNTARPDEK	916.937	2	1Met(ox)	45			16	-0.78902	Orbitrap
IPI00013808.1	ICDQWDALGSLTHSR	586.948	3		44			15	3.96451	Orbitrap
IPI00013808.1	EGLLLWCQR	587.805	2		43			9	0.30147	Orbitrap
IPI00013808.1	DGLAFNALIHR	613.836	2		41			11	1.08049	Orbitrap
IPI00013808.1	ISIEMNGTLEDQLSHLK	648.991	3	1Met(ox)	40			17	1.02132	Orbitrap
IPI00013808.1	AGTQIENIDEDFRDGLK	640.981	3		39			17	-0.528147	Orbitrap
IPI00013808.1	KDDPVTNLNNAFEVAEK	635.318	3		39			17	0.386845	Orbitrap
IPI00013808.1	VQQLVPK	406.255	2		37			7	0.253146	Orbitrap
IPI00013808.1	NFITAEELR	546.788	2		35			9	0.590265	Orbitrap
IPI00013808.1	EAILAIHK	447.774	2		34			8	0.326346	Orbitrap
IPI00013808.1	VLAGDKNFITAEELR	559.306	3		28			15	1.1478	Orbitrap
IPI00013808.1	GISQEQMQEFR	676.816	2		26			11	-0.573493	Orbitrap
IPI00556148.1	LGYVTADGETSGSITCGK	908.425	2		118			18	0.181706	Orbitrap
IPI00556148.1	AGEQVTYTCATYYK	827.874	2		75			14	-0.829892	Orbitrap
IPI00556148.1	AVYTCNEGYQLLGEINYR	1082.01	2		74			18	-0.135307	Orbitrap
IPI00556148.1	SSIDIENGFISESQYTYALK	1133.54	2		72			20	2.90037	Orbitrap
IPI00556148.1	EIMENYNIALR	691.342	2	1Met(ox)	72			11	-1.10316	Orbitrap
IPI00556148.1	DTSCVNPPTVQNAYIVSR	674.329	3		69			18	-1.32216	Orbitrap
IPI00556148.1	LSYTCEGGFR	595.268	2		61			10	-0.501629	Orbitrap
IPI00556148.1	VSVLCQENYLIQEGEEITCK	804.719	3		57			20	0.560745	Orbitrap
IPI00556148.1	SLGNVIMVCR	582.796	2	1Met(ox)	57			10	-1.47865	Orbitrap
IPI00556148.1	TGESVEFVCK	578.273	2		57			10	4.13336	Orbitrap
IPI00556148.1	EQVQSCGPPPELLNGNVK	983.489	2		55			18	0.650236	Orbitrap
IPI00556148.1	ECDTDGWTNDIPICEVVK	1075.97	2		54			18	1.38064	Orbitrap
IPI00556148.1	CTSTGWIPAPR	623.306	2		53			11	0.0803785	Orbitrap
IPI00556148.1	DGWSAQPTCIK	631.794	2		49			11	-1.41339	Orbitrap
IPI00556148.1	SPDVINGSPISQK	671.846	2		47			13	-0.0219701	Orbitrap
IPI00556148.1	IDVHLVPDR	532.299	2		47			9	0.877349	Orbitrap
IPI00556148.1	SCDNPYIPNGDYSPLR	934.909	2		44			16	-0.397145	Orbitrap
IPI00556148.1	CLHPCVISR	562.77	2		44			9	-1.01719	Orbitrap
IPI00556148.1	SIDVACHPGYALPK	764.383	2		41			14	-1.64525	Orbitrap
IPI00556148.1	KGEWVALNPLRK	470.945	3		40			12	0.473989	Orbitrap
IPI00556148.1	SCDIPVFMNAR	655.305	2		40			11	0.879373	Orbitrap
IPI00556148.1	CTLKPCDYPDIK	746.843	2		39			12	-0.971757	Orbitrap
IPI00556148.1	IVSSAMEPDREYHFGQAVR	731.355	3		36			19	-1.98407	Orbitrap
IPI00556148.1	WSSPPQCEGLPCK	773.344	2		35			13	-0.795055	Orbitrap
IPI00556148.1	TDCLSLPSFENAIPMGEK	1012.97	2	1Met(ox)	29			18	1.09329	Orbitrap
IPI00556148.1	NTEILTGSWSDQTYPEGTQAIYK	868.082	3		23			23	0.203086	Orbitrap
IPI00556148.1	GKEGWIHTVCINGR	543.272	3		23			14	-0.0217156	Orbitrap
IPI00556148.1	RPYFPVAVGK	567.327	2		23			10	0.18413	Orbitrap
IPI00027444.1	IPELLASGMVDNMTK	809.913	2		103			15	0.463583	Orbitrap
IPI00027444.1	LEESYTLNSDLAR	755.872	2		91			13	-1.18482	Orbitrap
IPI00027444.1	LGVQDLFNSSK	604.811	2		90			11	-0.0128175	Orbitrap
IPI00027444.1	HNSSGSILFLGR	644.343	2		81			12	-0.30294	Orbitrap
IPI00027444.1	MEQLSSANTR	597.774	2	1Met(ox)	81			10	-1.403	Orbitrap
IPI00027444.1	FKLEESYTLNSDLAR	893.454	2		77			15	-0.0656756	Orbitrap
IPI00027444.1	KFAYGYIEDLK	673.852	2		72			11	-1.31661	Orbitrap
IPI00027444.1	TFHFNTVEEVHSR	801.886	2		71			13	-0.105467	Orbitrap
IPI00027444.1	IEEQLTLEK	551.802	2		64			9	-2.04828	Orbitrap
IPI00027444.1	TYNFLPEFLVSTQK	844.435	2		60			14	3.49667	Orbitrap
IPI00027444.1	TYGADLASVDFQHASEDAR	1026.97	2		58			19	0.17245	Orbitrap
IPI00027444.1	FAYGYIEDLK	609.805	2		57			10	-0.828804	Orbitrap
IPI00027444.1	LVLVNAIYFK	590.361	2		57			10	1.24158	Orbitrap
IPI00027444.1	KIEEQLTLEK	615.848	2		53			10	-3.02675	Orbitrap
IPI00027444.1	GQTEGKIPELLASGMVDNMTK	745.705	3	1Met(ox)	49			21	0.137377	Orbitrap
IPI00027444.1	FQSLNADINKR	653.348	2		45			11	-0.580979	Orbitrap
IPI00027444.1	ADLSGMSGAR	490.726	2	1Met(ox)	44			10	-1.94312	Orbitrap
IPI00027444.1	FQSLNADINK	575.298	2		44			10	-0.0718424	Orbitrap
IPI00027444.1	KTINQWVK	508.798	2		43			8	0.421837	Orbitrap
IPI00027444.1	GASYILK	376.221	2		39			7	0.14286	Orbitrap
IPI00027444.1	EATTNAPFR	503.75	2		37			9	-1.96811	Orbitrap
IPI00027444.1	VLELPYQGEELSMVILLPDDIEDESTGLK	1087.88	3	1Met(ox)	35			29	1.18168	Orbitrap
IPI00027444.1	TYGADLASVDFQHASEDARK	727.677	3		25			20	-0.998827	Orbitrap
IPI00021440.1	LCYVALDFEQEMATAASSSSLEK	1283.59	2	1Met(ox)	142			23	2.41365	Orbitrap
IPI00021440.1	DLYANTVLSGGTTMYPGIADR	1116.03	2	1Met(ox)	106			21	-0.947555	Orbitrap
IPI00021440.1	EEEIAALVIDNGSGMCK	947.924	2	1Met(ox)	106			17	0.33924	Orbitrap
IPI00021440.1	SYELPDGQVITIGNER	896.441	2		87			16	0.0621905	Orbitrap
IPI00021440.1	KDLYANTVLSGGTTMYPGIADR	781.725	3		66			22	-1.04747	Orbitrap
IPI00021440.1	GYSFTTTAER	566.768	2		62			10	1.4738	Orbitrap
IPI00021440.1	HQGVMVGMGQK	586.287	2		61			11	-3.69309	Orbitrap
IPI00021440.1	QEYDESGPSIVHR	750.339	2		60			13	-3.33096	Orbitrap
IPI00021440.1	DSYVGDEAQSKR	677.813	2		59			12	-2.36277	Orbitrap
IPI00021440.1	DSYVGDEAQSK	599.764	2		52			11	-1.27664	Orbitrap
IPI00021440.1	IWHHTFYNELR	505.922	3		51			11	1.46506	Orbitrap
IPI00021440.1	VAPEEHPVLLTEAPLNPK	977.535	2		50			18	-0.950566	Orbitrap
IPI00021440.1	AGFAGDDAPR	488.727	2		47			10	-0.901024	Orbitrap
IPI00021440.1	TTGIVMDSGDGVTHTVPIYEGYALPHAILR	1067.21	3	1Met(ox)	44			30	1.54386	Orbitrap
IPI00021440.1	EITALAPSTMK	581.313	2		44			11	0.14878	Orbitrap
IPI00021440.1	DLTDYLMK	499.747	2		42			8	0.363541	Orbitrap
IPI00021440.1	AVFPSIVGRPR	599.856	2		41			11	-0.717888	Orbitrap
IPI00021440.1	IIAPPERK	462.287	2		40			8	-0.0610768	Orbitrap
IPI00021440.1	AVFPSIVGR	473.28	2		36			9	2.7539	Orbitrap
IPI00021440.1	CPEALFQPSFLGMESCGIHETTFNSIMK	816.617	4	2Met(ox)	34			28	-0.790763	Orbitrap
IPI00021440.1	CDVDIRK	453.23	2		33			7	1.62737	Orbitrap
IPI00021440.1	IIAPPER	398.24	2		26			7	2.40822	Orbitrap
IPI00021440.1	QEYDESGPSIVHRK	543.263	3		25			14	1.96628	Orbitrap
IPI00014260.2	GSWGTVCDDSWDTSDANVVCR	1193.99	2		114			21	0.244109	Orbitrap
IPI00014260.2	GSWGTVCDDSWDTNDANVVCR	1207.99	2		101			21	0.835374	Orbitrap
IPI00014260.2	GSFTSSSNFMSIR	710.829	2		100			13	-0.868322	Orbitrap
IPI00014260.2	QLGCGWAMSAPGNAR	788.359	2		85			15	-2.20683	Orbitrap
IPI00014260.2	FGQGSGPIVLDDVR	730.379	2		77			14	-1.24856	Orbitrap
IPI00014260.2	CVWEIEVNSGYR	756.352	2		77			12	1.3591	Orbitrap
IPI00014260.2	CVWDIEVQNNYR	798.368	2		72			12	1.11339	Orbitrap
IPI00014260.2	DDTYGPYSSPSLR	729.328	2		71			13	-2.99811	Orbitrap
IPI00014260.2	QLGCGWAMLAPGNAR	809.385	2	1Met(ox)	70			15	0.170131	Orbitrap
IPI00014260.2	SGCVRDDTYGPYSSPSLR	1008.96	2		66			18	1.27401	Orbitrap
IPI00014260.2	QLGCGWATSAPGNAR	765.344	2		64			15	0.514154	Orbitrap
IPI00014260.2	FISDHSITR	538.279	2		55			9	-1.85339	Orbitrap
IPI00014260.2	FPSVYLR	441.248	2		54			7	0.505948	Orbitrap
IPI00014260.2	INLGFSNLK	503.29	2		46			9	0.972708	Orbitrap
IPI00014260.2	QLGCGWAMSAPGNAQFGQGSGPIVLDDVR	996.462	3	1Met(ox)	42			29	-1.50403	Orbitrap
IPI00014260.2	AFHFLNR	452.743	2		38			7	0.543386	Orbitrap
IPI00014260.2	QIFTSSYNR	558.278	2		36			9	1.1312	Orbitrap
IPI00014260.2	GSWGTVCDDYWDTNDANVVCR	830.674	3		31			21	0.398073	Orbitrap
IPI00014260.2	GWFSHNCNHR	657.78	2		22			10	-1.52304	Orbitrap
IPI00025110.3	QLLGFPCAEVSGLSTER	932.468	2		106			17	1.68421	Orbitrap
IPI00025110.3	TDAVLPLTVAEVQK	742.423	2		79			14	1.62935	Orbitrap
IPI00025110.3	GSLLSEADVR	523.778	2		78			10	1.10794	Orbitrap
IPI00025110.3	LLPAALACWGVR	663.871	2		74			12	0.0328828	Orbitrap
IPI00025110.3	LRTDAVLPLTVAEVQK	877.014	2		72			16	-0.746579	Orbitrap
IPI00025110.3	FVAESAEVLLPR	665.871	2		68			12	-1.32634	Orbitrap
IPI00025110.3	IQSFLGGAPTEDLK	738.389	2		65			14	-1.50424	Orbitrap
IPI00025110.3	ALGGLACDLPGR	600.314	2		64			12	1.51936	Orbitrap
IPI00025110.3	VNAIPFTYEQLDVLK	875.475	2		63			15	0.776009	Orbitrap
IPI00025110.3	GHEMSPQVATLIDR	785.387	2	1Met(ox)	63			14	-0.831049	Orbitrap
IPI00025110.3	LLGPHVEGLK	531.817	2		58			10	-2.70782	Orbitrap
IPI00025110.3	AALQGGGPPYGPPSTWSVSTMDALR	839.413	3		55			25	0.507728	Orbitrap
IPI00025110.3	LVSCPGPLDQDQQEAAR	628.636	3		54			17	1.13363	Orbitrap
IPI00025110.3	SIPQGIVAAWR	599.34	2		52			11	-0.277224	Orbitrap
IPI00025110.3	VRELAVALAQK	599.369	2		49			11	-0.558816	Orbitrap
IPI00025110.3	EIDESLIFYKK	692.871	2		47			11	-0.0414092	Orbitrap
IPI00025110.3	ANVDLLPR	449.261	2		47			8	0.22242	Orbitrap
IPI00025110.3	GLLPVLGQPIIR	638.411	2		45			12	-0.115303	Orbitrap
IPI00025110.3	QLDVLYPK	488.279	2		44			8	-0.594982	Orbitrap
IPI00025110.3	LLGPHVEGLKAEER	516.623	3		41			14	1.60199	Orbitrap
IPI00025110.3	EIDESLIFYK	628.825	2		40			10	1.70854	Orbitrap
IPI00025110.3	ALLEVNKGHEMSPQVATLIDR	779.745	3	1Met(ox)	39			21	-0.157494	Orbitrap
IPI00025110.3	ELAVALAQK	471.783	2		27			9	-2.87569	Orbitrap
IPI00465248.4	VNQIGSVTESLQACK	817.906	2		110			15	0.311493	Orbitrap
IPI00465248.4	FTASAGIQVVGDDLTVTNPK	1017.03	2		102			20	-0.493498	Orbitrap
IPI00465248.4	AAVPSGASTGIYEALELR	902.975	2		97			18	-0.0479519	Orbitrap
IPI00465248.4	LAMQEFMILPVGAANFR	970.985	2	2Met(ox)	79			17	1.47548	Orbitrap
IPI00465248.4	DATNVGDEGGFAPNILENK	980.967	2		71			19	1.33681	Orbitrap
IPI00465248.4	VVIGMDVAASEFFR	778.891	2	1Met(ox)	71			14	-0.963411	Orbitrap
IPI00465248.4	YISPDQLADLYK	713.858	2		67			12	-0.378141	Orbitrap
IPI00465248.4	GNPTVEVDLFTSK	703.86	2		64			13	-1.5848	Orbitrap
IPI00465248.4	HIADLAGNSEVILPVPAFNVINGGSHAGNK	1004.86	3		59			30	0.431915	Orbitrap
IPI00465248.4	LMIEMDGTENK	648.793	2	1Met(ox)	56			11	-0.613923	Orbitrap
IPI00465248.4	YGKDATNVGDEGGFAPNILENK	770.373	3		55			22	0.41937	Orbitrap
IPI00465248.4	LAQANGWGVMVSHR	771.876	2	1Met(ox)	55			14	-2.20459	Orbitrap
IPI00465248.4	IGAEVYHNLK	572.31	2		48			10	-1.36102	Orbitrap
IPI00465248.4	SGKYDLDFK	536.767	2		45			9	-3.26763	Orbitrap
IPI00465248.4	DYPVVSIEDPFDQDDWGAWQK	837.377	3		43			21	0.908473	Orbitrap
IPI00465248.4	SCNCLLLK	504.253	2		35			8	-1.87481	Orbitrap
IPI00465248.4	AVEHINK	405.727	2		35			7	-0.355499	Orbitrap
IPI00465248.4	IEEELGSK	452.734	2		33			8	-0.513656	Orbitrap
IPI00465248.4	YDLDFKSPDDPSR	777.856	2		31			13	-1.01352	Orbitrap
IPI00465248.4	SGKYDLDFKSPDDPSR	609.623	3		29			16	0.159002	Orbitrap
IPI00465248.4	NFRNPLAK	480.274	2		21			8	-0.580846	Orbitrap
IPI00017601.1	EVGPTNADPVCLAK	735.866	2		91			14	0.00947766	Orbitrap
IPI00017601.1	VNKDDEEFIESNK	783.868	2		79			13	1.10268	Orbitrap
IPI00017601.1	ALYLQYTDETFR	760.374	2		77			12	-0.859505	Orbitrap
IPI00017601.1	QSEDSTFYLGER	716.323	2		74			12	-0.178556	Orbitrap
IPI00017601.1	DIASGLIGPLIICK	735.423	2		64			14	-0.478619	Orbitrap
IPI00017601.1	DLYSGLIGPLIVCR	788.431	2		64			14	-0.137236	Orbitrap
IPI00017601.1	EYTDASFTNR	602.268	2		63			10	2.00817	Orbitrap
IPI00017601.1	NNEGTYYSPNYNPQSR	952.416	2		61			16	1.95388	Orbitrap
IPI00017601.1	QYTDSTFR	509.235	2		52			8	0.0160862	Orbitrap
IPI00017601.1	GAYPLSIEPIGVR	686.386	2		51			13	1.02102	Orbitrap
IPI00017601.1	MYSVNGYTFGSLPGLSMCAEDR	830.022	3	2Met(ox)	48			22	2.09886	Orbitrap
IPI00017601.1	DIFTGLIGPMK	604.322	2	1Met(ox)	47			11	-0.715556	Orbitrap
IPI00017601.1	VYPGEQYTYMLLATEEQSPGEGDGNCVTR	1094.15	3	1Met(ox)	46			29	0.276192	Orbitrap
IPI00017601.1	GPEEEHLGILGPVIWAEVGDTIR	829.768	3		43			23	1.49942	Orbitrap
IPI00017601.1	MFTTAPDQVDKEDEDFQESNK	830.692	3	1Met(ox)	42			21	0.564793	Orbitrap
IPI00017601.1	LISVDTEHSNIYLQNGPDR	724.361	3		40			19	-0.990196	Orbitrap
IPI00017601.1	TTIEKPVWLGFLGPIIK	956.57	2		40			17	1.51288	Orbitrap
IPI00017601.1	RQSEDSTFYLGER	794.373	2		39			13	-0.418422	Orbitrap
IPI00017601.1	SGAGTEDSACIPWAYYSTVDQVK	835.713	3		36			23	0.330572	Orbitrap
IPI00017601.1	KALYLQYTDETFR	549.951	3		32			13	1.08289	Orbitrap
IPI00017601.1	MYYSAVDPTK	595.773	2	1Met(ox)	31			10	0.0796402	Orbitrap
IPI00017601.1	KLISVDTEHSNIYLQNGPDR	767.06	3		29			20	-0.867819	Orbitrap
IPI00017601.1	AETGDKVYVHLK	453.914	3		29			12	1.65499	Orbitrap
IPI00017601.1	GVYSSDVFDIFPGTYQTLEMFPR	895.758	3	1Met(ox)	28			23	1.77841	Orbitrap
IPI00017601.1	SVPPSASHVAPTETFTYEWTVPK	844.42	3		26			23	0.646199	Orbitrap
IPI00017601.1	MYYSAVDPTKDIFTGLIGPMK	793.726	3	2Met(ox)	23			21	0.745639	Orbitrap
IPI00009342.1	ILAIGLINEALDEGDAQK	942.01	2		84			18	0.394398	Orbitrap
IPI00009342.1	EEIQSSISGVTAAYNR	862.926	2		84			16	0.13451	Orbitrap
IPI00009342.1	VDQIQEIVTGNPTVIK	877.489	2		82			16	0.496827	Orbitrap
IPI00009342.1	SNQQLENDLNLMDIK	887.935	2		82			15	-0.401658	Orbitrap
IPI00009342.1	LAAVALINAAIQK	648.406	2		81			13	0.453098	Orbitrap
IPI00009342.1	ITLQDVVSHSK	613.841	2		77			11	0.656222	Orbitrap
IPI00009342.1	QLSSSVTGLTNIEEENCQR	1083.01	2		76			19	3.32916	Orbitrap
IPI00009342.1	TLINAEDPPMVVVR	785.419	2	1Met(ox)	72			14	0.686679	Orbitrap
IPI00009342.1	GVLLEIEDLQVNQFK	872.977	2		63			15	-0.745711	Orbitrap
IPI00009342.1	ATFYGEQVDYYK	742.34	2		61			12	0.020949	Orbitrap
IPI00009342.1	TLQALQIPAAK	577.35	2		60			11	-0.358113	Orbitrap
IPI00009342.1	NVIFEISPTEEVGDFEVK	1026.51	2		57			18	2.01263	Orbitrap
IPI00009342.1	FALGIFAINEAVESGDVGK	969.003	2		55			19	-0.695955	Orbitrap
IPI00009342.1	ALESGDVNTVWK	659.835	2		55			12	-1.04949	Orbitrap
IPI00009342.1	GLQQQNSDWYLK	740.365	2		52			12	0.564223	Orbitrap
IPI00009342.1	LGNFFSPK	455.245	2		51			8	0.647897	Orbitrap
IPI00009342.1	LEGVLAEVAQHYQDTLIR	685.699	3		39			18	-1.82612	Orbitrap
IPI00009342.1	LIVDVIR	414.271	2		32			7	-0.275734	Orbitrap
IPI00009342.1	IPADTFAALK	523.799	2		26			10	3.60125	Orbitrap
IPI00009342.1	TVLELMNPEAQLPQVYPFAADLYQK	965.492	3	1Met(ox)	24			25	-0.893858	Orbitrap
IPI00009342.1	DSLHEKFPDAGEDELLK	648.317	3		23			17	-0.365861	Orbitrap
IPI00298994.3	EADESLNFEEQILEAAK	968.464	2		111			17	1.8604	Orbitrap
IPI00298994.3	QVAASTAQLLVACK	730.401	2		101			14	0.463168	Orbitrap
IPI00298994.3	VGAIPANALDDGQWSQGLISAAR	1155.6	2		78			23	0.680151	Orbitrap
IPI00298994.3	ILAQATSDLVNAIK	728.924	2		78			14	2.50432	Orbitrap
IPI00298994.3	TLAESALQLLYTAK	761.432	2		78			14	2.80074	Orbitrap
IPI00298994.3	AVASAAAALVLK	542.84	2		75			12	1.14873	Orbitrap
IPI00298994.3	VAGSVTELIQAAEAMK	817.426	2	1Met(ox)	65			16	-1.39941	Orbitrap
IPI00298994.3	DPPSWSVLAGHSR	704.852	2		61			13	-0.119279	Orbitrap
IPI00298994.3	GLAGAVSELLR	543.319	2		60			11	-0.237155	Orbitrap
IPI00298994.3	VGDDPAVWQLK	614.322	2		60			11	0.0743866	Orbitrap
IPI00298994.3	VSQMAQYFEPLTLAAVGAASK	1099.56	2	1Met(ox)	57			21	0.585364	Orbitrap
IPI00298994.3	LGAASLGAEDPETQVVLINAVK	1098.1	2		53			22	1.03332	Orbitrap
IPI00298994.3	NLGTALAELR	529.304	2		53			10	1.71462	Orbitrap
IPI00298994.3	QEDVIATANLSR	658.845	2		50			12	2.17172	Orbitrap
IPI00298994.3	AVAEQIPLLVQGVR	746.944	2		49			14	-2.41344	Orbitrap
IPI00298994.3	GVAALTSDPAVQAIVLDTASDVLDK	1235.15	2		47			25	-4.36782	Orbitrap
IPI00298994.3	LASEAKPAAVAAENEEIGSHIK	745.727	3		46			22	3.23743	Orbitrap
IPI00298994.3	ALGDLISATK	494.787	2		46			10	0.701011	Orbitrap
IPI00298994.3	TSTPEDFIR	533.264	2		31			9	-0.325852	Orbitrap
IPI00298994.3	DLDQASLAAVSQQLAPR	891.97	2		28			17	-0.863124	Orbitrap
IPI00298994.3	SIAAATSALVK	516.309	2		23			11	0.7941	Orbitrap
IPI00218918.4	GLGTDEDTLIEILASR	851.945	2		101			16	-1.35007	Orbitrap
IPI00218918.4	SEDFGVNEDLADSDAR	870.37	2		101			16	-1.16587	Orbitrap
IPI00218918.4	GVDEATIIDILTK	694.387	2		100			13	-0.173428	Orbitrap
IPI00218918.4	QAWFIENEEQEYVQTVK	1062.5	2		91			17	0.46872	Orbitrap
IPI00218918.4	KGTDVNVFNTILTTR	839.96	2		88			15	1.06678	Orbitrap
IPI00218918.4	GTDVNVFNTILTTR	775.912	2		83			14	0.495902	Orbitrap
IPI00218918.4	GDRSEDFGVNEDLADSDAR	689.966	3		70			19	-0.65648	Orbitrap
IPI00218918.4	TPAQFDADELR	631.803	2		62			11	-1.69873	Orbitrap
IPI00218918.4	DITSDTSGDFR	607.271	2		61			11	0.946117	Orbitrap
IPI00218918.4	DLAKDITSDTSGDFR	820.89	2		58			15	-2.37014	Orbitrap
IPI00218918.4	CATSKPAFFAEK	678.834	2		56			12	-0.622146	Orbitrap
IPI00218918.4	SEIDMNDIK	532.748	2		48			9	-3.27678	Orbitrap
IPI00218918.4	AMVSEFLK	491.749	2	1Met(ox)	39			8	-0.0380055	Orbitrap
IPI00218918.4	ILVALCGGN	458.75	2		37			9	1.70852	Orbitrap
IPI00218918.4	NALLSLAK	415.261	2		36			8	0.959516	Orbitrap
IPI00218918.4	PAFFAEK	405.214	2		36			7	1.78166	Orbitrap
IPI00218918.4	VLDLELKGDIEK	686.39	2		31			12	-0.11193	Orbitrap
IPI00218918.4	VYREELKR	364.876	3		29			8	-1.29113	Orbitrap
IPI00218918.4	GGPGSAVSPYPTFNPSSDVAALHK	786.053	3		24			24	-4.29324	Orbitrap
IPI00218918.4	MYGISLCQAILDETKGDYEK	784.037	3	1Met(ox)	23			20	1.27079	Orbitrap
IPI00166729.2	AYLEEECPATLR	726.345	2		98			12	-0.157025	Orbitrap
IPI00166729.2	HVEDVPAFQALGSLNDLQFFR	802.071	3		71			21	2.31674	Orbitrap
IPI00166729.2	AYLEEECPATLRK	790.393	2		71			13	0.681296	Orbitrap
IPI00166729.2	QKWEAEPVYVQR	758.383	2		69			12	-0.291198	Orbitrap
IPI00166729.2	AREDIFMETLK	676.846	2		61			11	-1.88961	Orbitrap
IPI00166729.2	YYYDGKDYIEFNK	859.882	2		57			13	-0.69202	Orbitrap
IPI00166729.2	AKAYLEEECPATLR	825.91	2		52			14	-1.3942	Orbitrap
IPI00166729.2	CLAYDFYPGK	608.771	2		52			10	0.273124	Orbitrap
IPI00166729.2	QVEGMEDWKQDSQLQK	966.447	2		50			16	3.82261	Orbitrap
IPI00166729.2	EIPAWVPFDPAAQITK	891.975	2		48			16	0.482607	Orbitrap
IPI00166729.2	WEAEPVYVQR	638.818	2		48			10	-2.14487	Orbitrap
IPI00166729.2	AKAYLEEECPATLRK	593.643	3		47			15	1.82548	Orbitrap
IPI00166729.2	QVEGMEDWK	552.737	2		44			9	1.13961	Orbitrap
IPI00166729.2	NILDRQDPPSVVVTSHQAPGEK	796.412	3		43			22	-3.28775	Orbitrap
IPI00166729.2	KSQPMGLWR	551.794	2		43			9	-1.7914	Orbitrap
IPI00166729.2	AGEVQEPELR	564.78	2		41			10	-0.492313	Orbitrap
IPI00166729.2	QDPPSVVVTSHQAPGEK	879.937	2		40			17	0.81155	Orbitrap
IPI00166729.2	EDIFMETLK	571.276	2	1Met(ox)	36			9	0.317414	Orbitrap
IPI00166729.2	IDVHWTR	463.746	2		34			7	0.583977	Orbitrap
IPI00166729.2	QDPPSVVVTSHQAPGEKK	629.657	3		30			18	-1.13244	Orbitrap
IPI00166729.2	SQPMGLWR	487.747	2		27			8	0.624805	Orbitrap
IPI00166729.2	SSGAFWK	391.694	2		26			7	-1.28219	Orbitrap
IPI00166729.2	DYIEFNK	464.724	2		22			7	0.919015	Orbitrap
IPI00430842.3	QEPSQGTTTFAVTSILR	918.481	2		98			17	2.48423	Orbitrap
IPI00430842.3	WLQGSQELPR	607.812	2		91			10	0.467299	Orbitrap
IPI00430842.3	DLCGCYSVSSVLPGCAEPWNHGK	1297.07	2		75			23	2.83768	Orbitrap
IPI00430842.3	TFTCTAAYPESK	688.312	2		72			12	-1.84975	Orbitrap
IPI00430842.3	NTLYLQMNSLR	676.854	2		72			11	1.83463	Orbitrap
IPI00430842.3	DASGVTFTWTPSSGK	770.869	2		70			15	2.67076	Orbitrap
IPI00430842.3	KGDTFSCMVGHEALPLAFTQK	1169.07	2		69			21	2.66799	Orbitrap
IPI00430842.3	LAGKPTHVNVSVVMAEVDGTCY	783.053	3		62			22	1.56146	Orbitrap
IPI00430842.3	GDTFSCMVGHEALPLAFTQK	1105.03	2		60			20	0.873345	Orbitrap
IPI00430842.3	SAVQGPPER	470.747	2		42			9	1.76643	Orbitrap
IPI00430842.3	TPLTATLSK	466.277	2		42			9	0.970532	Orbitrap
IPI00430842.3	PALEDLLLGSEANLTCTLTGLR	786.746	3		39			22	1.5152	Orbitrap
IPI00430842.3	GFSPKDVLVR	559.322	2		39			10	1.42628	Orbitrap
IPI00430842.3	PEVHLLPPPSEELALNELVTLTCLAR	971.192	3		37			26	0.845376	Orbitrap
IPI00430842.3	NFPPSQDASGDLYTTSSQLTLPATQCLAGK	1057.17	3		35			30	-1.21818	Orbitrap
IPI00430842.3	DASGVTFTWTPSSGKSAVQGPPER	821.404	3		33			24	1.37969	Orbitrap
IPI00430842.3	EKYLTWASR	577.305	2		33			9	3.05157	Orbitrap
IPI00430842.3	VAAEDWK	409.705	2		33			7	-1.16747	Orbitrap
IPI00430842.3	YLTWASR	448.734	2		32			7	-1.9616	Orbitrap
IPI00430842.3	GLVWVSR	408.74	2		31			7	0.0611195	Orbitrap
IPI00430842.3	SVTCHVK	415.714	2		31			7	2.5113	Orbitrap
IPI00430842.3	KGDTFSCMVGHEALPLAFTQKTIDR	706.354	4		27			25	0.220736	Orbitrap
IPI00430842.3	SGNTFRPEVHLLPPPSEELALNELVTLTCLAR	894.47	4		21			32	0.368308	Orbitrap
IPI00455315.3	GLGTDEDSLIEIICSR	889.433	2		86			16	-2.027	Orbitrap
IPI00455315.3	GVDEVTIVNILTNR	771.928	2		70			14	-0.206189	Orbitrap
IPI00455315.3	RAEDGSVIDYELIDQDAR	688.999	3		67			18	0.00306736	Orbitrap
IPI00455315.3	AEDGSVIDYELIDQDAR	954.945	2		67			17	0.51341	Orbitrap
IPI00455315.3	TNQELQEINR	622.814	2		67			10	-1.00585	Orbitrap
IPI00455315.3	TPAQYDASELK	611.8	2		61			11	-1.03424	Orbitrap
IPI00455315.3	SLYYYIQQDTK	711.35	2		60			11	-0.978948	Orbitrap
IPI00455315.3	AYTNFDAERDALNIETAIK	1078.04	2		59			19	2.45768	Orbitrap
IPI00455315.3	TDLEKDIISDTSGDFRK	647.327	3		58			17	2.80962	Orbitrap
IPI00455315.3	TDLEKDIISDTSGDFR	906.435	2		58			16	-1.20162	Orbitrap
IPI00455315.3	DALNIETAIK	544.303	2		58			10	0.642047	Orbitrap
IPI00455315.3	QDIAFAYQR	556.279	2		57			9	-2.32675	Orbitrap
IPI00455315.3	SLYYYIQQDTKGDYQK	1006.98	2		55			16	-0.619529	Orbitrap
IPI00455315.3	DLYDAGVKR	518.775	2		51			9	0.321641	Orbitrap
IPI00455315.3	ALLYLCGGDD	548.753	2		49			10	1.43136	Orbitrap
IPI00455315.3	SYSPYDMLESIR	738.838	2	1Met(ox)	48			12	0.637363	Orbitrap
IPI00455315.3	TKGVDEVTIVNILTNR	591.336	3		40			16	1.79956	Orbitrap
IPI00455315.3	STVHEILCK	564.788	2		34			9	-1.46076	Orbitrap
IPI00455315.3	DLYDAGVK	440.724	2		27			8	0.472517	Orbitrap
IPI00455315.3	LMVALAK	381.233	2	1Met(ox)	27			7	1.46036	Orbitrap
IPI00455315.3	SEVDMLK	411.207	2		25			7	0.35045	Orbitrap
IPI00455315.3	LSLEGDHSTPPSAYGSVK	615.639	3		24			18	0.130215	Orbitrap
IPI00455315.3	WISIMTER	518.269	2		21			8	1.29928	Orbitrap
IPI00025023.1	AFCDLSQPQTLEELNTVLK	1104.05	2		82			19	0.524236	Orbitrap
IPI00025023.1	FWWENPGVFTNEQK	891.418	2		73			14	0.307189	Orbitrap
IPI00025023.1	ISNVFTFAFR	601.322	2		70			10	0.109101	Orbitrap
IPI00025023.1	VGPLLACLLGK	570.845	2		69			11	2.34197	Orbitrap
IPI00025023.1	EQINALTSFLDASFVYSSEPSLASR	1366.68	2		68			25	2.93492	Orbitrap
IPI00025023.1	IHGFDLAAINTQR	728.388	2		65			13	-0.531404	Orbitrap
IPI00025023.1	VPCFLAGDSR	561.272	2		56			10	-2.29858	Orbitrap
IPI00025023.1	TAMSSETPTSR	592.266	2	1Met(ox)	47			11	-1.35964	Orbitrap
IPI00025023.1	RKPALGAANR	351.881	3		47			10	0.283302	Orbitrap
IPI00025023.1	NGQVWEESLK	595.787	2		44			10	-0.846755	Orbitrap
IPI00025023.1	ASEHILLATSHTLFLR	603.673	3		41			16	1.87086	Orbitrap
IPI00025023.1	WLPAEYEDGLSLPFGWTPGK	755.043	3		40			20	4.06526	Orbitrap
IPI00025023.1	DYLPILLGDHMQK	779.901	2	1Met(ox)	40			13	0.730536	Orbitrap
IPI00025023.1	NGQVWEESLKR	673.838	2		37			11	-0.965877	Orbitrap
IPI00025023.1	LDLSPWASVK	558.308	2		37			10	-0.134789	Orbitrap
IPI00025023.1	LFQPTHR	449.748	2		34			7	-0.0965634	Orbitrap
IPI00025023.1	NGFPLPLAR	492.785	2		32			9	1.25113	Orbitrap
IPI00025023.1	MMTGELR	435.196	2	2Met(ox)	32			7	0.397626	Orbitrap
IPI00025023.1	AGFVCPTPPYK	618.807	2		31			11	-0.447845	Orbitrap
IPI00025023.1	DGGIDPLVR	471.256	2		31			9	0.540617	Orbitrap
IPI00025023.1	WIPPYQGYSESVDPR	897.427	2		29			15	-0.684811	Orbitrap
IPI00025023.1	FGHLEVPSSMFR	474.899	3	1Met(ox)	27			12	0.100192	Orbitrap
IPI00025023.1	LNPQWDGEK	543.764	2		27			9	-0.541019	Orbitrap
IPI00294578.1	ALLVEPVINSYLLAER	900.518	2		88			16	1.26337	Orbitrap
IPI00294578.1	WDNNYGDGVSPMSWIGSVDILR	1241.08	2		85			22	0.345993	Orbitrap
IPI00294578.1	YRDCLTESNLIK	756.381	2		77			12	2.56309	Orbitrap
IPI00294578.1	VVSGMVNCNDDQGVLLGR	966.968	2		75			18	0.891812	Orbitrap
IPI00294578.1	YLLNLNLEPFSEK	790.424	2		72			13	3.40164	Orbitrap
IPI00294578.1	TVSYNGILGPECGTK	798.39	2		63			15	0.148948	Orbitrap
IPI00294578.1	TVEIPDPVEAGEEVK	806.409	2		59			15	0.207636	Orbitrap
IPI00294578.1	NYEASVDSLTFSVVTGPAPSQEAGTK	885.763	3		56			26	-1.49882	Orbitrap
IPI00294578.1	AEELVLER	500.769	2		53			8	1.02398	Orbitrap
IPI00294578.1	LVVNFESDKLK	646.366	2		50			11	0.28042	Orbitrap
IPI00294578.1	VVTNYNSAHDQNSNLLIEYFR	833.075	3		49			21	0.7056	Orbitrap
IPI00294578.1	RGQPFWLTLHFEGR	581.974	3		47			14	0.416478	Orbitrap
IPI00294578.1	DLYLENPEIK	617.322	2		42			10	0.629421	Orbitrap
IPI00294578.1	SEGTYCCGPVPVR	741.328	2		39			13	-1.45869	Orbitrap
IPI00294578.1	DCLTESNLIK	596.797	2		34			10	-0.322599	Orbitrap
IPI00294578.1	LAEKEETGMAMR	466.551	3	2Met(ox)	33			12	0.29723	Orbitrap
IPI00294578.1	SLIVGLK	365.247	2		28			7	0.765538	Orbitrap
IPI00177728.3	MLAAYLYEVSQLKD	830.419	2	1Met(ox)	100			14	0.36064	Orbitrap
IPI00177728.3	LYDDIDFDIEEFAK	866.902	2		75			14	1.51713	Orbitrap
IPI00177728.3	WVAIQSVSAWPEK	750.895	2		74			13	-0.574811	Orbitrap
IPI00177728.3	QLGGSVELVDIGK	649.354	2		73			13	1.02842	Orbitrap
IPI00177728.3	QKLPDGSEIPLPPILLGR	963.556	2		72			18	-0.350961	Orbitrap
IPI00177728.3	DVGAQILLHSHK	659.367	2		69			12	0.348744	Orbitrap
IPI00177728.3	MMEVAAADVK	548.754	2	2Met(ox)	58			10	-0.914614	Orbitrap
IPI00177728.3	EGGSIPVTLTFQEATGK	867.949	2		53			17	0.403833	Orbitrap
IPI00177728.3	YPSLSLHGIEGAFSGSGAK	626.652	3		50			19	2.08419	Orbitrap
IPI00177728.3	TVFGVEPDLTR	617.328	2		47			11	1.2119	Orbitrap
IPI00177728.3	TGQEIPVNVR	556.806	2		47			10	-1.11554	Orbitrap
IPI00177728.3	FCLEGMEESGSEGLDELIFAR	1203.03	2	1Met(ox)	46			21	-2.31225	Orbitrap
IPI00177728.3	AALTTLFK	453.769	2		45			8	1.08865	Orbitrap
IPI00177728.3	GSTDDKGPVAGWINALEAYQK	740.699	3		43			21	-3.82864	Orbitrap
IPI00177728.3	LVPNMTPEVVGEQVTSYLTK	741.052	3	1Met(ox)	37			20	0.251269	Orbitrap
IPI00177728.3	YNYIEGTK	494.242	2		33			8	-0.104044	Orbitrap
IPI00177728.3	KKPCITYGLR	412.569	3		30			10	0.213002	Orbitrap
IPI00177728.3	LPDGSEIPLPPILLGR	843.992	2		24			16	-0.801072	Orbitrap
IPI00007752.1	GHYTEGAELVDSVLDVVR	979.996	2		124			18	1.46129	Orbitrap
IPI00007752.1	IMNTFSVVPSPK	668.35	2	1Met(ox)	80			12	-2.97748	Orbitrap
IPI00007752.1	INVYYNEATGGK	664.827	2		79			12	-1.17994	Orbitrap
IPI00007752.1	MSATFIGNSTAIQELFK	937.966	2	1Met(ox)	75			17	2.45732	Orbitrap
IPI00007752.1	ALTVPELTQQMFDAK	854.436	2	1Met(ox)	71			15	1.47289	Orbitrap
IPI00007752.1	AVLVDLEPGTMDSVR	801.414	2		68			15	0.496704	Orbitrap
IPI00007752.1	ISEQFTAMFR	615.302	2		62			10	-0.142347	Orbitrap
IPI00007752.1	LAVNMVPFPR	580.319	2	1Met(ox)	60			10	1.0157	Orbitrap
IPI00007752.1	YLTVAAVFR	520.3	2		59			9	-0.347717	Orbitrap
IPI00007752.1	FPGQLNADLR	565.801	2		57			10	-0.184352	Orbitrap
IPI00007752.1	TAVCDIPPR	514.762	2		54			9	-1.81447	Orbitrap
IPI00007752.1	EVDEQMLNVQNK	731.844	2	1Met(ox)	52			12	-1.63752	Orbitrap
IPI00007752.1	EAESCDCLQGFQLTHSLGGGTGSGMGTLLISK	1109.85	3	1Met(ox)	44			32	0.910138	Orbitrap
IPI00007752.1	NMMAACDPR	541.214	2	1Met(ox)	35			9	-0.405346	Orbitrap
IPI00007752.1	LTTPTYGDLNHLVSATMSGVTTCLR	908.783	3	1Met(ox)	32			25	1.08583	Orbitrap
IPI00007752.1	GHYTEGAELVDSVLDVVRK	696.364	3		32			19	0.897309	Orbitrap
IPI00007752.1	LHFFMPGFAPLTSR	546.281	3	1Met(ox)	23			14	-0.998844	Orbitrap
IPI00292858.4	KLVEGLSALVVDVK	735.45	2		95			14	0.362169	Orbitrap
IPI00292858.4	LVEGLSALVVDVK	671.404	2		86			13	2.17154	Orbitrap
IPI00292858.4	VAAALDDGSALGR	608.321	2		80			13	1.37413	Orbitrap
IPI00292858.4	TLVGVGASLGLR	571.848	2		76			12	0.416006	Orbitrap
IPI00292858.4	ALPLALVLHELGAGR	765.462	2		69			15	0.975177	Orbitrap
IPI00292858.4	ALQEALVLSDR	607.841	2		62			11	0.43514	Orbitrap
IPI00292858.4	MLAAQGVDPGLAR	649.847	2		61			13	-1.09929	Orbitrap
IPI00292858.4	VSLVLAPALAACGCK	765.413	2		59			15	0.308059	Orbitrap
IPI00292858.4	LSEADIR	402.217	2		50			7	1.17858	Orbitrap
IPI00292858.4	EQEELLAPADGTVELVR	934.983	2		49			17	-0.721003	Orbitrap
IPI00292858.4	VAAALTAMDKPLGR	707.397	2		44			14	-0.31445	Orbitrap
IPI00292858.4	FGGAAVFPNQEQAR	746.37	2		37			14	-0.133143	Orbitrap
IPI00292858.4	DGPALSGPQSR	542.771	2		37			11	-2.9636	Orbitrap
IPI00292858.4	APFAAPSPFAELVLPPQQ	627.337	3		36			18	0.631056	Orbitrap
IPI00292858.4	AREQEELLAPADGTVELVR	699.369	3		35			19	-1.964	Orbitrap
IPI00292858.4	QLPELIR	434.766	2		34			7	0.96868	Orbitrap
IPI00292858.4	VPMISGR	388.211	2	1Met(ox)	32			7	1.67948	Orbitrap
IPI00292858.4	CVGHALEVEEALLCMDGAGPPDLR	870.066	3	1Met(ox)	29			24	0.219729	Orbitrap
IPI00169383.2	ACANPAAGSVILLENLR	884.972	2		120			17	0.452458	Orbitrap
IPI00169383.2	VLNNMEIGTSLFDEEGAK	983.976	2		110			18	1.18652	Orbitrap
IPI00169383.2	GCITIIGGGDTATCCAK	877.895	2		87			17	-1.66562	Orbitrap
IPI00169383.2	LGDVYVNDAFGTAHR	817.9	2		71			15	0.178676	Orbitrap
IPI00169383.2	ITLPVDFVTADKFDENAK	1012.02	2		66			18	0.7017	Orbitrap
IPI00169383.2	AHSSMVGVNLPQK	684.359	2		60			13	0.775475	Orbitrap
IPI00169383.2	ALESPERPFLAILGGAK	885.001	2		56			17	-0.717815	Orbitrap
IPI00169383.2	YSLEPVAVELK	624.348	2		48			11	0.864615	Orbitrap
IPI00169383.2	VDFNVPMK	475.244	2		44			8	0.627233	Orbitrap
IPI00169383.2	VLPGVDALSNI	549.314	2		41			11	0.602739	Orbitrap
IPI00169383.2	ALMDEVVK	452.745	2		32			8	2.39402	Orbitrap
IPI00169383.2	FCLDNGAK	462.716	2		32			8	0.498795	Orbitrap
IPI00169383.2	DCVGPEVEK	516.737	2		29			9	0.784659	Orbitrap
IPI00169383.2	TGQATVASGIPAGWMGLDCGPESSKK	874.416	3	1Met(ox)	28			26	-0.142737	Orbitrap
IPI00169383.2	AGGFLMK	362.196	2		28			7	-0.0206423	Orbitrap
IPI00169383.2	VSHVSTGGGASLELLEGK	580.977	3		26			18	2.14786	Orbitrap
IPI00169383.2	ELNYFAK	442.73	2		26			7	1.31675	Orbitrap
IPI00169383.2	LTLDKLDVK	348.881	3		22			9	-0.0480885	Orbitrap
IPI00011654.2	MAVTFIGNSTAIQELFK	943.493	2	1Met(ox)	93			17	2.99266	Orbitrap
IPI00011654.2	ISVYYNEATGGK	651.324	2		61			12	3.08103	Orbitrap
IPI00011654.2	ALTVPELTQQVFDAK	830.451	2		60			15	-0.482713	Orbitrap
IPI00011654.2	AILVDLEPGTMDSVR	816.417	2	1Met(ox)	32			15	-2.16816	Orbitrap
IPI00009650.1	NNLEALEDFEKAAGAR	874.928	2		95			16	2.66001	Orbitrap
IPI00009650.1	GLSTESILIPR	593.345	2		84			11	-0.121501	Orbitrap
IPI00009650.1	NNLEALEDFEK	661.809	2		77			11	0.728562	Orbitrap
IPI00009650.1	AVLEKTDEPGKYTADGGK	939.973	2		74			18	-2.44069	Orbitrap
IPI00009650.1	EFPEMNLESVTPMTLTTLEGGNLEAK	1434.19	2	1Met(ox)	69			26	0.280911	Orbitrap
IPI00009650.1	AVLEKTDEPGK	593.819	2		57			11	-0.0674776	Orbitrap
IPI00009650.1	VTMLISGR	446.75	2	1Met(ox)	57			8	0.779305	Orbitrap
IPI00009650.1	TDEPGKYTADGGK	669.812	2		52			13	-0.0285613	Orbitrap
IPI00009650.1	DPKNNLEALEDFEK	831.895	2		46			14	-1.15055	Orbitrap
IPI00009650.1	CQEVKAVLEK	602.323	2		38			10	-1.34051	Orbitrap
IPI00009650.1	HVAYIIR	436.26	2		36			7	-0.923431	Orbitrap
IPI00009650.1	AMTVDREFPEMNLESVTPMTLTTLEGGNLEAK	889.927	4	2Met(ox)	34			32	0.119105	Orbitrap
IPI00009650.1	LVGRDPKNNLEALEDFEK	696.365	3		33			18	1.8666	Orbitrap
IPI00009650.1	PKNNLEALEDFEK	516.264	3		32			13	2.04954	Orbitrap
IPI00009650.1	DHYIFYCEGELHGK	589.932	3		30			14	1.85665	Orbitrap
IPI00009650.1	YTADGGKHVAYIIR	521.947	3		29			14	-0.905435	Orbitrap
IPI00009650.1	GVKLVGR	364.741	2		28			7	-2.35646	Orbitrap
IPI00009650.1	GVKLVGRDPK	534.83	2		22			10	1.3824	Orbitrap
IPI00472610.2	FNWYVDGVEVHNAK	839.405	2		94			14	0.313712	Orbitrap
IPI00472610.2	TPEVTCVVVDVSHEDPEVK	1070.02	2		90			19	-1.01633	Orbitrap
IPI00472610.2	STSGGTAALGCLVK	661.342	2		81			14	-1.2373	Orbitrap
IPI00472610.2	GFYPSDIAVEWESNGQPENNYK	1273.06	2		72			22	2.77418	Orbitrap
IPI00472610.2	VVSVLTVLHQDWLNGK	904.506	2		68			16	-0.554349	Orbitrap
IPI00472610.2	TTPPVLDSDGSFFLYSK	937.465	2		61			17	0.505025	Orbitrap
IPI00472610.2	GPSVFPLAPSSK	593.827	2		57			12	0.139162	Orbitrap
IPI00472610.2	NQVSLTCLVK	581.81	2		54			10	-0.0760938	Orbitrap
IPI00472610.2	DTLMISR	426.22	2	1Met(ox)	38			7	4.35724	Orbitrap
IPI00472610.2	EPQVYTLPPSREEMTK	635.653	3		28			16	1.31416	Orbitrap
IPI00472610.2	EPQVYTLPPSR	643.84	2		24			11	-0.821144	Orbitrap
IPI00472610.2	ALPAPIEK	419.755	2		24			8	-1.10524	Orbitrap
IPI00383237.3	FGVEQDVDMVFASFIR	938.45	2	1Met(ox)	113			16	-0.752719	Orbitrap
IPI00383237.3	GADFLVTEVENGGSLGSK	890.934	2		102			18	0.458529	Orbitrap
IPI00383237.3	IYVDDGLISLQVK	731.912	2		101			13	1.98279	Orbitrap
IPI00383237.3	LAPITSDPTEATAVGAVEASFK	1088.06	2		75			22	1.49378	Orbitrap
IPI00383237.3	NTGIICTIGPASR	680.355	2		62			13	-1.24503	Orbitrap
IPI00383237.3	LDIDSPPITAR	599.33	2		62			11	4.59224	Orbitrap
IPI00383237.3	CDENILWLDYK	726.33	2		50			11	2.11851	Orbitrap
IPI00383237.3	AGKPVICATQMLESMIK	626.329	3		48			17	2.4755	Orbitrap
IPI00383237.3	GDLGIEIPAEK	571.31	2		39			11	2.73717	Orbitrap
IPI00383237.3	TATESFASDPILYRPVAVALDTK	822.435	3		38			23	-0.0144206	Orbitrap
IPI00383237.3	KGVNLPGAAVDLPAVSEKDIQDLK	826.459	3		34			24	1.26543	Orbitrap
IPI00383237.3	LNFSHGTHEYHAETIK	628.638	3		33			16	-1.24994	Orbitrap
IPI00383237.3	CCSGAIIVLTK	611.321	2		32			11	2.14615	Orbitrap
IPI00383237.3	KASDVHEVR	347.521	3		28			9	1.86148	Orbitrap
IPI00383237.3	IENHEGVR	477.244	2		27			8	0.528777	Orbitrap
IPI00383237.3	GIFPVLCKDPVQEAWAEDVDLR	853.096	3		25			22	-0.425898	Orbitrap
IPI00383237.3	GVNLPGAAVDLPAVSEK	818.949	2		22			17	0.292672	Orbitrap
IPI00180675.4	TIGGGDDSFNTFFSETGAGK	1004.45	2		128			20	-0.409153	Orbitrap
IPI00180675.4	LIGQIVSSITASLR	729.438	2		86			14	0.502994	Orbitrap
IPI00180675.4	AVCMLSNTTAIAEAWAR	940.954	2	1Met(ox)	81			17	1.17528	Orbitrap
IPI00180675.4	AVFVDLEPTVIDEVR	851.455	2		75			15	-1.35904	Orbitrap
IPI00180675.4	TIQFVDWCPTGFK	799.887	2		71			13	-0.141864	Orbitrap
IPI00180675.4	DYEEVGVDSVEGEGEEEGEEY	1174.96	2		70			21	1.12398	Orbitrap
IPI00180675.4	QLFHPEQLITGKEDAANNYAR	800.063	3		53			21	-1.31615	Orbitrap
IPI00180675.4	EIIDLVLDR	543.314	2		51			9	0.441426	Orbitrap
IPI00180675.4	QLFHPEQLITGK	697.377	2		49			12	-0.125583	Orbitrap
IPI00180675.4	IHFPLATYAPVISAEK	878.985	2		42			16	-0.427848	Orbitrap
IPI00180675.4	FDGALNVDLTEFQTNLVPYPR	803.741	3		41			21	-0.0954124	Orbitrap
IPI00180675.4	VGINYQPPTVVPGGDLAK	912.995	2		38			18	-0.714289	Orbitrap
IPI00180675.4	NLDIERPTYTNLNR	859.944	2		38			14	-0.808398	Orbitrap
IPI00180675.4	YMACCLLYR	633.277	2	1Met(ox)	35			9	0.523273	Orbitrap
IPI00013508.3	LLETIDQLYLEYAK	856.461	2		78			14	-0.218164	Orbitrap
IPI00013508.3	QKDYETATLSEIK	754.879	2		77			13	2.19426	Orbitrap
IPI00013508.3	LVSIGAEEIVDGNVK	771.925	2		62			15	3.4732	Orbitrap
IPI00013508.3	LAILGIHNEVSK	647.379	2		44			12	-0.56948	Orbitrap
IPI00013508.3	RDQALTEEHAR	442.556	3		21			11	-0.5549	Orbitrap
IPI00291262.3	LFDSDPITVTVPVEVSR	937.499	2		89			17	-0.0785572	Orbitrap
IPI00291262.3	KTLLSNLEEAK	623.355	2		82			11	-1.57144	Orbitrap
IPI00291262.3	ELDESLQVAER	644.822	2		68			11	-1.1951	Orbitrap
IPI00291262.3	ASSIIDELFQDR	697.843	2		62			12	0.275555	Orbitrap
IPI00291262.3	YVNKEIQNAVNGVK	788.919	2		61			14	-1.27628	Orbitrap
IPI00291262.3	KTLLSNLEEAKK	687.403	2		56			12	-0.803883	Orbitrap
IPI00291262.3	TLLSNLEEAK	559.308	2		52			10	0.0990768	Orbitrap
IPI00291262.3	TLLSNLEEAKK	623.355	2		51			11	-0.616991	Orbitrap
IPI00291262.3	KYNELLK	454.266	2		50			7	1.54187	Orbitrap
IPI00291262.3	IDSLLENDR	537.774	2		47			9	-1.44893	Orbitrap
IPI00291262.3	PITVTVPVEVSR	648.879	2		45			12	-0.765887	Orbitrap
IPI00291262.3	VTTVASHTSDSDVPSGVTEVVVK	1157.59	2		41			23	-0.846751	Orbitrap
IPI00291262.3	QQTHMLDVMQDHFSR	624.609	3	1Met(ox)	36			15	-1.57937	Orbitrap
IPI00291262.3	FMETVAEK	485.73	2	1Met(ox)	30			8	-0.79065	Orbitrap
IPI00291262.3	SGSGLVGR	366.703	2		29			8	-0.0690689	Orbitrap
IPI00291262.3	RPHFFFPK	359.199	3		25			8	1.03086	Orbitrap
IPI00291262.3	EPQDTYHYLPFSLPHR	667.328	3		24			16	2.23351	Orbitrap
IPI00291262.3	EIQNAVNGVK	536.785	2		22			10	-0.434272	Orbitrap
IPI00550069.2	LSLQNCCLTGAGCGVLSSTLR	1134.05	2		140			21	0.852341	Orbitrap
IPI00550069.2	ELSLAGNELGDEGAR	765.874	2		106			15	1.81725	Orbitrap
IPI00550069.2	SLDIQSLDIQCEELSDAR	1067.5	2		97			18	2.18586	Orbitrap
IPI00550069.2	LDDCGLTEAR	575.262	2		77			10	-1.96298	Orbitrap
IPI00550069.2	ELCQGLGQPGSVLR	757.391	2		65			14	-2.40086	Orbitrap
IPI00550069.2	TLWIWECGITAK	739.379	2		62			12	0.407287	Orbitrap
IPI00550069.2	ESLKELSLAGNELGDEGAR	663.335	3		55			19	-1.38577	Orbitrap
IPI00550069.2	VNPALAELNLR	605.349	2		54			11	-3.31479	Orbitrap
IPI00550069.2	LQLEYCSLSAASCEPLASVLR	789.728	3		52			21	0.656358	Orbitrap
IPI00550069.2	SNELGDVGVHCVLQGLQTPSCK	800.054	3		45			22	-0.550668	Orbitrap
IPI00550069.2	LGDVGMAELCPGLLHPSSR	675.667	3	1Met(ox)	42			19	-0.237643	Orbitrap
IPI00550069.2	WAELLPLLQQCQVVR	927.011	2		35			15	3.0185	Orbitrap
IPI00550069.2	ELTVSNNDINEAGVR	815.905	2		27			15	-0.19623	Orbitrap
IPI00023673.1	IYTSPTWSAFVTDSSWSAR	1081.51	2		109			19	-0.784109	Orbitrap
IPI00023673.1	LADGGATNQGR	530.261	2		90			11	-1.44871	Orbitrap
IPI00023673.1	ELSEALGQIFDSQR	796.898	2		84			14	-0.801153	Orbitrap
IPI00023673.1	AVDTWSWGER	603.78	2		65			10	0.29419	Orbitrap
IPI00023673.1	TLQALEFHTVPFQLLAR	992.554	2		64			17	-0.0643069	Orbitrap
IPI00023673.1	RIDITLSSVK	566.338	2		64			10	-3.37086	Orbitrap
IPI00023673.1	YSSDYFQAPSDYR	799.84	2		60			13	-1.00938	Orbitrap
IPI00023673.1	SDLAVPSELALLK	678.394	2		48			13	2.18978	Orbitrap
IPI00023673.1	ASHEEVEGLVEK	663.83	2		48			12	-0.430281	Orbitrap
IPI00023673.1	AAFGQGSGPIMLDEVQCTGTEASLADCK	977.106	3	1Met(ox)	46			28	1.26023	Orbitrap
IPI00023673.1	IDITLSSVK	488.289	2		44			9	-0.262515	Orbitrap
IPI00023673.1	GQWGTVCDNLWDLTDASVVCR	818.041	3		41			21	2.67935	Orbitrap
IPI00023673.1	STSSFPCPAGHFNGFR	885.389	2		37			16	0.449387	Orbitrap
IPI00430808.1	VDNALQSGNSQESVTEQDSK	1068.98	2		134			20	3.2867	Orbitrap
IPI00430808.1	FSGSGSGTDFTLTISR	816.897	2		129			16	0.805901	Orbitrap
IPI00430808.1	DSTYSLSSTLTLSK	751.883	2		91			14	-0.113348	Orbitrap
IPI00430808.1	VQWKVDNALQSGNSQESVTEQDSK	893.092	3		75			24	-2.48136	Orbitrap
IPI00430808.1	SGTASVVCLLNNFYPR	899.946	2		74			16	3.56416	Orbitrap
IPI00430808.1	VYACEVTHQGLSSPVTK	938.469	2		73			17	2.04261	Orbitrap
IPI00430808.1	YLAWYQQKPGQAPR	853.443	2		70			14	-1.01641	Orbitrap
IPI00430808.1	TVAAPSVFIFPPSDEQLK	973.52	2		61			18	3.35474	Orbitrap
IPI00430808.1	HKVYACEVTHQGLSSPVTK	714.364	3		43			19	-1.53115	Orbitrap
IPI00430808.1	SFNRGEC	435.182	2		40			7	0.198412	Orbitrap
IPI00430808.1	RTVAAPSVFIFPPSDEQLK	1051.57	2		37			19	0.849809	Orbitrap
IPI00007750.1	AVFVDLEPTVIDEIR	858.465	2		104			15	1.04289	Orbitrap
IPI00007750.1	TIGGGDDSFTTFFCETGAGK	1034.45	2		94			20	-1.23913	Orbitrap
IPI00007750.1	DVNAAIAAIK	493.288	2		52			10	1.50269	Orbitrap
IPI00007750.1	EIIDPVLDR	535.298	2		31			9	1.27258	Orbitrap
IPI00022463.1	IECVSAETTEDCIAK	863.387	2		85			15	-0.106211	Orbitrap
IPI00022463.1	LCMGSGLNLCEPNNK	853.887	2		85			15	0.429772	Orbitrap
IPI00022463.1	FDEFFSEGCAPGSK	789.333	2		72			14	1.26328	Orbitrap
IPI00022463.1	SAGWNIPIGLLYCDLPEPR	1086.05	2		68			19	0.264931	Orbitrap
IPI00022463.1	DGAGDVAFVK	489.75	2		63			10	3.43635	Orbitrap
IPI00022463.1	SASDLTWDNLK	625.307	2		62			11	0.582069	Orbitrap
IPI00022463.1	MYLGYEYVTAIR	739.872	2		57			12	1.6995	Orbitrap
IPI00022463.1	EDPQTFYYAVAVVK	815.413	2		49			14	2.01758	Orbitrap
IPI00022463.1	SVIPSDGPSVACVK	708.363	2		47			14	0.0477986	Orbitrap
IPI00022463.1	EGYYGYTGAFR	642.288	2		42			11	0.766817	Orbitrap
IPI00022463.1	NLNEKDYELLCLDGTR	976.97	2		41			16	-2.15962	Orbitrap
IPI00022463.1	HSTIFENLANK	637.329	2		41			11	-1.52505	Orbitrap
IPI00022463.1	SMGGKEDLIWELLNQAQEHFGK	849.418	3	1Met(ox)	33			22	2.68779	Orbitrap
IPI00022463.1	APNHAVVTR	322.183	3		31			9	3.28086	Orbitrap
IPI00022463.1	HQTVPQNTGGK	583.798	2		30			11	-1.95752	Orbitrap
IPI00246058.3	SVIEQGGIQTVDQLIK	864.479	2		121			16	-1.36561	Orbitrap
IPI00246058.3	MVPVSVQQSLAAYNQR	903.961	2	1Met(ox)	86			16	-0.714673	Orbitrap
IPI00246058.3	NLATAYDNFVELVANLK	947.998	2		82			17	-0.360904	Orbitrap
IPI00246058.3	FYNELTEILVR	698.876	2		66			11	-1.62789	Orbitrap
IPI00246058.3	TMQGSEVVNVLK	660.844	2	1Met(ox)	63			12	-1.17984	Orbitrap
IPI00246058.3	LANQAADYFGDAFK	765.866	2		59			14	1.62246	Orbitrap
IPI00246058.3	LLDEEEATDNDLR	766.857	2		56			13	0.397447	Orbitrap
IPI00246058.3	YYDQICSIEPK	708.328	2		49			11	-1.78234	Orbitrap
IPI00246058.3	LALASLGYEK	532.802	2		44			10	-0.432321	Orbitrap
IPI00246058.3	ELPELLQR	499.286	2		38			8	-2.08348	Orbitrap
IPI00246058.3	DAFDKGSLFGGSVK	714.36	2		26			14	-2.0496	Orbitrap
IPI00246058.3	SLLSNLDEVKK	623.358	2		25			11	4.00742	Orbitrap
IPI00246058.3	SLLSNLDEVK	559.308	2		23			10	-0.699775	Orbitrap
IPI00246058.3	FTDLFEK	450.229	2		21			7	1.36934	Orbitrap
IPI00024095.2	GAGTNEDALIEILTTR	837.436	2		101			16	-2.79443	Orbitrap
IPI00024095.2	SLGDDISSETSGDFR	793.354	2		92			15	1.80301	Orbitrap
IPI00024095.2	GIGTDEFTLNR	611.806	2		58			11	-0.40473	Orbitrap
IPI00024095.2	SDTSGDYEITLLK	721.356	2		54			13	-0.884379	Orbitrap
IPI00024095.2	DISQAYYTVYK	675.832	2		51			11	-0.205247	Orbitrap
IPI00024095.2	ALLTLADGR	465.275	2		47			9	2.13805	Orbitrap
IPI00024095.2	MLISILTER	546.311	2	1Met(ox)	46			9	2.88498	Orbitrap
IPI00024095.2	WGTDEDKFTEILCLR	628.304	3		45			15	-0.485388	Orbitrap
IPI00024095.2	DISQAYYTVYKK	739.881	2		45			12	1.7015	Orbitrap
IPI00024095.2	QDAQILYK	489.767	2		45			8	1.00046	Orbitrap
IPI00024095.2	ASIWVGHR	484.259	2		43			8	0.395967	Orbitrap
IPI00024095.2	HYGYSLYSAIK	651.33	2		42			11	-0.112808	Orbitrap
IPI00024095.2	SEIDLLDIR	537.296	2		42			9	0.947797	Orbitrap
IPI00024095.2	DYPDFSPSVDAEAIQK	891.415	2		40			16	-0.226834	Orbitrap
IPI00465439.4	GVVPLAGTNGETTTQGLDGLSER	1136.58	2		113			23	1.15367	Orbitrap
IPI00465439.4	FSHEEIAMATVTALR	846.424	2	1Met(ox)	81			15	-0.767024	Orbitrap
IPI00465439.4	VDKGVVPLAGTNGETTTQGLDGLSER	872.443	3		76			26	-0.358644	Orbitrap
IPI00465439.4	IGEHTPSALAIMENANVLAR	1054.05	2		68			20	0.708051	Orbitrap
IPI00465439.4	PYQYPALTPEQK	717.865	2		67			12	-1.84043	Orbitrap
IPI00465439.4	QLLLTADDR	522.787	2		62			9	-1.59691	Orbitrap
IPI00465439.4	YTPSGQAGAAASESLFVSNHAY	1114.52	2		61			22	1.32289	Orbitrap
IPI00465439.4	ELSDIAHR	470.744	2		54			8	-3.02666	Orbitrap
IPI00465439.4	CPLLKPWALTFSYGR	896.465	2		37			15	-0.603952	Orbitrap
IPI00465439.4	ALANSLACQGK	566.792	2		37			11	-0.694058	Orbitrap
IPI00465439.4	YASICQQNGIVPIVEPEILPDGDHDLKR	1059.87	3		34			28	2.04108	Orbitrap
IPI00465439.4	ADDGRPFPQVIK	448.242	3		29			12	1.76403	Orbitrap
IPI00465439.4	YASICQQNGIVPIVEPEILPDGDHDLK	1007.83	3		28			27	-0.392278	Orbitrap
IPI00009123.1	QVIDVLETDKHFR	800.428	2		109			13	0.162157	Orbitrap
IPI00009123.1	AATSDLEHYDK	625.287	2		81			11	-1.53475	Orbitrap
IPI00009123.1	ELDLVSHHVR	602.825	2		67			10	-0.27933	Orbitrap
IPI00009123.1	EVWEETDGLDPNDFDPK	1003.44	2		56			17	1.65449	Orbitrap
IPI00009123.1	LHDVNSDGFLDEQELEALFTK	807.393	3		47			21	1.33042	Orbitrap
IPI00009123.1	QVIDVLETDK	571.801	2		46			10	1.91747	Orbitrap
IPI00009123.1	LEYHQVIQQMEQK	837.42	2		38			13	0.877138	Orbitrap
IPI00009123.1	LVTLEEFLK	546.32	2		37			9	-0.725846	Orbitrap
IPI00009123.1	EHVMNEVDTNKDR	534.91	3	1Met(ox)	34			13	-0.493	Orbitrap
IPI00009123.1	ADIEEIK	409.218	2		31			7	-1.682	Orbitrap
IPI00009123.1	DQLKEVWEETDGLDPNDFDPK	830.716	3		29			21	0.922331	Orbitrap
IPI00009123.1	AKLDSLQDIGMDHQALLK	671.355	3	1Met(ox)	25			18	2.01731	Orbitrap
IPI00009123.1	LDSLQDIGMDHQALLK	604.978	3	1Met(ox)	23			16	3.05106	Orbitrap
IPI00009123.1	IEPPDTGLYYDEYLK	605.962	3		23			15	1.67839	Orbitrap
IPI00009123.1	AATSDLEHYDKTR	502.91	3		23			13	-1.50573	Orbitrap
IPI00009123.1	VQNIHPVESAK	407.891	3		21			11	1.51962	Orbitrap
IPI00551005.1	YAASSYLSLTPEQWK	872.926	2		82			15	1.56238	Orbitrap
IPI00551005.1	AAPSVTLFPPSSEELQANK	993.513	2		63			19	0.702437	Orbitrap
IPI00551005.1	SYSCQVTHEGSTVEK	856.383	2		60			15	0.0472027	Orbitrap
IPI00551005.1	AGVETTTPSK	495.758	2		60			10	-0.00590198	Orbitrap
IPI00551005.1	YAASSYLSLTPEQWKSHR	708.689	3		40			18	1.22907	Orbitrap
IPI00551005.1	QSNNKYAASSYLSLTPEQWK	1149.56	2		32			20	-0.183537	Orbitrap
IPI00551005.1	LTVLSQPK	443.274	2		26			8	1.08668	Orbitrap
IPI00020632.2	APNTPDILEIEFK	743.893	2		79			13	0.157394	Orbitrap
IPI00020632.2	EQGYDVIAYLANIGQK	891.458	2		73			16	1.26624	Orbitrap
IPI00020632.2	APNTPDILEIEFKK	538.963	3		57			14	0.334935	Orbitrap
IPI00020632.2	FELSCYSLAPQIK	778.394	2		57			13	-1.41035	Orbitrap
IPI00020632.2	KVFIEDVSR	546.805	2		54			9	-1.72288	Orbitrap
IPI00020632.2	MPEFYNR	478.718	2		44			7	0.0842008	Orbitrap
IPI00020632.2	TQDPAKAPNTPDILEIEFKK	752.4	3		43			20	-2.28439	Orbitrap
IPI00020632.2	DGTTHQTSLELFMYLNEVAGK	790.716	3	1Met(ox)	42			21	2.05175	Orbitrap
IPI00020632.2	YLLGTSLAR	497.29	2		41			9	1.52429	Orbitrap
IPI00020632.2	QHGIPIPVTPK	585.337	2		38			11	0.226871	Orbitrap
IPI00020632.2	KQVEIAQR	486.285	2		35			8	0.890656	Orbitrap
IPI00020632.2	VFIEDVSR	482.758	2		31			8	-0.153705	Orbitrap
IPI00020632.2	TQDPAKAPNTPDILEIEFK	709.701	3		29			19	-3.18464	Orbitrap
IPI00020632.2	NQAPPGLYTK	544.79	2		28			10	0.281894	Orbitrap
IPI00020632.2	EQGYDVIAYLANIGQKEDFEEAR	886.76	3		22			23	-0.599673	Orbitrap
IPI00020632.2	IDIVENR	429.738	2		22			7	1.24906	Orbitrap
IPI00022774.2	LIVDEAINEDNSVVSLSQPK	1085.57	2		86			20	0.375263	Orbitrap
IPI00022774.2	AIANECQANFISIK	789.9	2		75			14	-0.670765	Orbitrap
IPI00022774.2	NAPAIIFIDELDAIAPK	906.001	2		71			17	0.713868	Orbitrap
IPI00022774.2	ASGADSKGDDLSTAILK	845.928	2		68			17	-0.121221	Orbitrap
IPI00022774.2	QAAPCVLFFDELDSIAK	962.481	2		59			17	2.05909	Orbitrap
IPI00022774.2	LDQLIYIPLPDEK	778.932	2		59			13	0.471221	Orbitrap
IPI00022774.2	LGDVISIQPCPDVK	770.905	2		52			14	-0.460304	Orbitrap
IPI00022774.2	GILLYGPPGTGK	586.835	2		52			12	-3.10591	Orbitrap
IPI00022774.2	MDELQLFR	534.264	2	1Met(ox)	50			8	2.35346	Orbitrap
IPI00022774.2	EVDIGIPDATGR	621.82	2		38			12	0.112947	Orbitrap
IPI00022774.2	DVDLEFLAK	525.279	2		30			9	-0.134284	Orbitrap
IPI00022774.2	LEILQIHTK	547.832	2		30			9	0.151941	Orbitrap
IPI00022774.2	WALSQSNPSALR	665.349	2		24			12	-0.48063	Orbitrap
IPI00219525.9	LVPLLDTGDIIIDGGNSEYR	1081.06	2		82			20	0.681726	Orbitrap
IPI00219525.9	NPELQNLLLDDFFK	853.444	2		82			14	0.598371	Orbitrap
IPI00219525.9	IISYAQGFMLLR	714.389	2	1Met(ox)	79			12	0.340499	Orbitrap
IPI00219525.9	GILFVGSGVSGGEEGAR	796.406	2		71			17	-0.919158	Orbitrap
IPI00219525.9	TVSKVDDFLANEAK	768.898	2		65			14	-1.36315	Orbitrap
IPI00219525.9	DYFGAHTYELLAK	764.376	2		51			13	-1.29026	Orbitrap
IPI00219525.9	VDDFLANEAK	561.277	2		50			10	-0.461951	Orbitrap
IPI00219525.9	CLSSLKDER	545.763	2		35			9	-0.487881	Orbitrap
IPI00219525.9	TIFQGIAAK	474.78	2		35			9	1.373	Orbitrap
IPI00219525.9	RIILLVK	427.813	2		29			7	0.829746	Orbitrap
IPI00219525.9	SFLEDIRK	504.28	2		28			8	1.21705	Orbitrap
IPI00219525.9	SFLEDIR	440.232	2		28			7	0.970589	Orbitrap
IPI00219525.9	VGTGEPCCDWVGDEGAGHFVK	759.661	3		22			21	-0.441087	Orbitrap
IPI00026216.4	LGLQNDLFSLAR	673.873	2		93			12	-2.93204	Orbitrap
IPI00026216.4	YAAVTQFEATDAR	721.849	2		88			13	0.20241	Orbitrap
IPI00026216.4	LNLGTVGFYR	570.313	2		70			10	-0.751658	Orbitrap
IPI00026216.4	VLGATLLPDLIQK	690.926	2		64			13	-1.05087	Orbitrap
IPI00026216.4	DAESIHQYLLQR	736.879	2		62			12	0.851232	Orbitrap
IPI00026216.4	LSVEGFAVDK	532.785	2		55			10	0.454316	Orbitrap
IPI00026216.4	IDFVGELNDK	575.293	2		51			10	-0.239007	Orbitrap
IPI00026216.4	VTLSFPSTLQTGTGTLK	875.981	2		50			17	-2.45028	Orbitrap
IPI00026216.4	AGIISTVEVLK	565.345	2		44			11	0.706863	Orbitrap
IPI00026216.4	SPVYLTVLK	510.311	2		42			9	1.14196	Orbitrap
IPI00026216.4	DYFNVPYPLPK	676.846	2		39			11	-1.89849	Orbitrap
IPI00026216.4	YQGGFLISR	520.779	2		22			9	-0.275311	Orbitrap
IPI00026216.4	FALEVAAK	424.748	2		21			8	1.30586	Orbitrap
IPI00305719.7	LTGQLFLGGSIVK	666.899	2		89			13	1.6791	Orbitrap
IPI00305719.7	IYVVDVGSEPR	617.327	2		79			11	-0.158326	Orbitrap
IPI00305719.7	NTGTEAPDYLATVDVDPK	953.456	2		71			18	-0.786014	Orbitrap
IPI00305719.7	GGFVLLDGETFEVK	755.892	2		64			14	-0.637023	Orbitrap
IPI00305719.7	GGPVQVLEDEELK	706.867	2		60			13	0.652978	Orbitrap
IPI00305719.7	LVLPSLISSR	542.84	2		52			10	0.427106	Orbitrap
IPI00305719.7	QFYPDLIR	526.282	2		50			8	-0.0199298	Orbitrap
IPI00305719.7	FLHNPDAAQGFVGCALSSTIQR	797.062	3		48			22	-0.249324	Orbitrap
IPI00305719.7	HEIVQTLSLK	584.34	2		48			10	-0.699198	Orbitrap
IPI00305719.7	VAGGPQMIQLSLDGK	765.403	2	1Met(ox)	40			15	-0.0176841	Orbitrap
IPI00305719.7	EEIVYLPCIYR	727.871	2		35			11	-0.0756657	Orbitrap
IPI00305719.7	DGLIPLEIR	513.303	2		29			9	0.757184	Orbitrap
IPI00305719.7	GGPVQVLEDEELKSQPEPLVVK	797.432	3		22			22	0.502034	Orbitrap
IPI00550061.1	GPSVFPLAPCSR	644.329	2		43			12	0.00483182	Orbitrap
IPI00550061.1	CPAPELLGGPSVFLFPPKPK	717.728	3		41			20	1.71687	Orbitrap
IPI00550061.1	SCDTPPPCPR	593.751	2		36			10	-1.87179	Orbitrap
IPI00295386.6	GQAAVQQLQAEGLSPR	826.938	2		99			16	-0.891293	Orbitrap
IPI00295386.6	EYGGLDVLVNNAGIAFK	890.467	2		80			17	0.309276	Orbitrap
IPI00295386.6	LFSGDVVLTAR	589.332	2		77			11	-0.118473	Orbitrap
IPI00295386.6	ILLNACCPGWVR	729.871	2		68			12	0.495109	Orbitrap
IPI00295386.6	IGVTVLSR	422.766	2		64			8	0.288029	Orbitrap
IPI00295386.6	SSGIHVALVTGGNK	691.375	2		55			14	0.159988	Orbitrap
IPI00295386.6	DVCTELLPLIKPQGR	869.98	2		54			15	0.585707	Orbitrap
IPI00295386.6	FHQLDIDDLQSIR	533.943	3		42			13	1.3426	Orbitrap
IPI00295386.6	GIGLAIVR	399.763	2		37			8	0.889072	Orbitrap
IPI00295386.6	VVNVSSIMSVR	603.829	2	1Met(ox)	36			11	0.381251	Orbitrap
IPI00295386.6	TNFFGTR	421.712	2		36			7	2.11562	Orbitrap
IPI00295386.6	SPEEGAETPVYLALLPPDAEGPHGQFVSEK	1055.52	3		29			30	1.25035	Orbitrap
IPI00022229.1	ITENDIQIALDDAK	779.902	2		97			14	0.367841	Orbitrap
IPI00022229.1	SVSDGIAALDLNAVANK	829.441	2		90			17	0.10524	Orbitrap
IPI00022229.1	SPAFTDLHLR	578.809	2		52			10	-0.109889	Orbitrap
IPI00022229.1	NTLELSNGVIVK	644.361	2		51			12	-0.170814	Orbitrap
IPI00022229.1	ATGVLYDYVNK	621.822	2		51			11	0.331208	Orbitrap
IPI00022229.1	TPALHFK	407.234	2		47			7	0.222834	Orbitrap
IPI00022229.1	EVGTVLSQVYSK	655.353	2		45			12	0.248139	Orbitrap
IPI00022229.1	LDFSSQADLR	576.287	2		41			10	-0.867098	Orbitrap
IPI00022229.1	VSALLTPAEQTGTWK	801.429	2		39			15	-1.01188	Orbitrap
IPI00022229.1	HINIDQFVR	571.309	2		34			9	0.878498	Orbitrap
IPI00022229.1	DLKVEDIPLAR	634.865	2		29			11	1.26802	Orbitrap
IPI00022229.1	TGISPLALIK	506.824	2		28			10	0.770709	Orbitrap
IPI00022229.1	FPEVDVLTK	524.29	2		26			9	0.65006	Orbitrap
IPI00022229.1	SGSSTASWIQNVDTK	790.881	2		22			15	0.195946	Orbitrap
IPI00019038.1	STDYGIFQINSR	701.335	2		100			12	-0.657145	Orbitrap
IPI00019038.1	GISLANWMCLAK	682.346	2		73			12	-0.424815	Orbitrap
IPI00019038.1	TPGAVNACHLSCSALLQDNIADAVACAK	976.466	3		65			28	1.66296	Orbitrap
IPI00019038.1	ATNYNAGDR	491.223	2		56			9	0.542383	Orbitrap
IPI00019038.1	ATNYNAGDRSTDYGIFQINSR	788.372	3		50			21	0.862507	Orbitrap
IPI00019038.1	RLGMDGYR	484.242	2		46			8	0.405295	Orbitrap
IPI00019038.1	QYVQGCGV	455.707	2		37			8	-1.28377	Orbitrap
IPI00019038.1	VVRDPQGIR	520.304	2		35			9	0.559281	Orbitrap
IPI00019038.1	RVVRDPQGIR	399.238	3		33			10	-1.65174	Orbitrap
IPI00019038.1	LGMDGYR	406.192	2		32			7	0.309961	Orbitrap
IPI00019038.1	WESGYNTR	506.728	2		31			8	0.523696	Orbitrap
IPI00019038.1	YWCNDGK	471.693	2		29			7	1.11687	Orbitrap
IPI00021263.3	TAFDEAIAELDTLSEESYK	1066.5	2		95			19	1.98901	Orbitrap
IPI00021263.3	GIVDQSQQAYQEAFEISK	1021	2		90			18	2.23956	Orbitrap
IPI00021263.3	SVTEQGAELSNEER	774.86	2		87			14	0.192992	Orbitrap
IPI00021263.3	DSTLIMQLLR	603.333	2	1Met(ox)	66			10	2.13317	Orbitrap
IPI00021263.3	YDDMAACMK	568.706	2	2Met(ox)	54			9	-0.915654	Orbitrap
IPI00021263.3	LAEQAER	408.714	2		46			7	0.772423	Orbitrap
IPI00021263.3	MDKNELVQK	573.795	2		39			9	0.192641	Orbitrap
IPI00021263.3	NLLSVAYK	454.267	2		38			8	2.17285	Orbitrap
IPI00021263.3	FLIPNASQAESK	652.846	2		35			12	0.991866	Orbitrap
IPI00021263.3	DNLTLWTSDTQGDEAEAGEGGEN	803.672	3		31			23	2.54206	Orbitrap
IPI00021263.3	DICNDVLSLLEK	709.865	2		31			12	2.34845	Orbitrap
IPI00021263.3	VVSSIEQK	445.253	2		22			8	0.750642	Orbitrap
IPI00011229.1	TMSEVGGSVEDLIAK	776.382	2	1Met(ox)	86			15	-0.356285	Orbitrap
IPI00011229.1	EGCEAIVDTGTSLMVGPVDEVR	1175.55	2	1Met(ox)	79			22	3.2723	Orbitrap
IPI00011229.1	DPDAQPGGELMLGGTDSK	902.406	2	1Met(ox)	74			18	-0.392404	Orbitrap
IPI00011229.1	YSQAVPAVTEGPIPEVLK	949.517	2		68			18	0.617416	Orbitrap
IPI00011229.1	FDGILGMAYPR	628.311	2	1Met(ox)	63			11	1.15842	Orbitrap
IPI00011229.1	AIGAVPLIQGEYMIPCEK	1003.01	2	1Met(ox)	61			18	-1.19058	Orbitrap
IPI00011229.1	VGFAEAARL	467.261	2		60			9	0.197302	Orbitrap
IPI00011229.1	ISVNNVLPVFDNLMQQK	988.021	2	1Met(ox)	56			17	1.63275	Orbitrap
IPI00011229.1	VSTLPAITLK	521.828	2		42			10	-0.64258	Orbitrap
IPI00011229.1	QPGITFIAAK	523.305	2		38			10	-0.0100879	Orbitrap
IPI00219018.5	IISNASCTTNCLAPLAK	917.462	2		86			17	-1.80939	Orbitrap
IPI00219018.5	VPTANVSVVDLTCR	765.9	2		77			14	-1.19239	Orbitrap
IPI00219018.5	LVINGNPITIFQER	807.946	2		71			14	0.568354	Orbitrap
IPI00219018.5	GALQNIIPASTGAAK	706.4	2		60			15	1.75355	Orbitrap
IPI00219018.5	LISWYDNEFGYSNR	882.402	2		59			14	-3.26966	Orbitrap
IPI00219018.5	VVDLMAHMASKE	665.828	2		58			12	-0.162953	Orbitrap
IPI00219018.5	VGVNGFGR	403.712	2		58			8	2.9656	Orbitrap
IPI00219018.5	WGDAGAEYVVESTGVFTTMEK	765.016	3	1Met(ox)	45			21	1.02705	Orbitrap
IPI00219018.5	LVINGNPITIFQERDPSK	1021.06	2		43			18	-0.947675	Orbitrap
IPI00219018.5	LTGMAFR	398.213	2		33			7	0.502579	Orbitrap
IPI00022974.1	TVQIAAVVDVIR	642.389	2		102			12	1.65462	Orbitrap
IPI00022974.1	FYTIEILKVE	627.854	2		74			10	2.80885	Orbitrap
IPI00022974.1	TYLISSIPLQGAFNYK	908.48	2		70			16	0.402634	Orbitrap
IPI00022974.1	ELGICPDDAAVIPIK	805.926	2		70			15	-0.5606	Orbitrap
IPI00022974.1	YTACLCDDNPK	678.779	2		63			11	-3.14737	Orbitrap
IPI00022974.1	SVRPNDEVTAVLAVQTELK	1035.07	2		62			19	0.240686	Orbitrap
IPI00022974.1	KIIIKNFDIPK	664.919	2		49			11	0.901817	Orbitrap
IPI00022974.1	FYTIEILK	513.797	2		39			8	0.0280218	Orbitrap
IPI00022974.1	TFYWDFYTNR	706.817	2		28			10	0.727412	Orbitrap
IPI00022974.1	ELGICPDDAAVIPIKNNR	998.022	2		23			18	2.04347	Orbitrap
IPI00001468.1	APLEAVAAKMEVK	678.881	2		77			13	-0.30494	Orbitrap
IPI00001468.1	CVDTMAYEKR	636.787	2		60			10	-2.74998	Orbitrap
IPI00001468.1	KCVDTMAYEKR	467.56	3		58			11	-0.837406	Orbitrap
IPI00001468.1	KCVDTMAYEK	622.786	2		55			10	-0.0143872	Orbitrap
IPI00001468.1	FKAPLEAVAAKMEVK	816.462	2		53			15	-0.877355	Orbitrap
IPI00001468.1	FQLAKFKAPLEAVAAK	578.011	3		50			16	1.61506	Orbitrap
IPI00001468.1	CVDTMAYEK	558.737	2		50			9	-1.97613	Orbitrap
IPI00001468.1	APLEAVAAK	435.257	2		48			9	-1.54947	Orbitrap
IPI00001468.1	FKAPLEAVAAK	572.84	2		41			11	-0.065742	Orbitrap
IPI00001468.1	VLITKTLGK	486.826	2		38			9	0.0693252	Orbitrap
IPI00001468.1	TLGKIAEK	430.266	2		35			8	-0.29708	Orbitrap
IPI00291175.3	AQQVSQGLDVLTAK	729.401	2		97			14	-0.14841	Orbitrap
IPI00291175.3	VLQLTSWDEDAWASK	874.928	2		75			15	0.517932	Orbitrap
IPI00291175.3	ALASQLQDSLK	587.327	2		62			11	0.117571	Orbitrap
IPI00291175.3	MTGLVDEAIDTK	654.819	2	1Met(ox)	58			12	-3.0423	Orbitrap
IPI00291175.3	SLLDASEEAIKK	652.357	2		58			12	-2.5945	Orbitrap
IPI00291175.3	SLGEISALTSK	553.308	2		52			11	-0.674057	Orbitrap
IPI00291175.3	QVATALQNLQTK	657.873	2		51			12	0.7006	Orbitrap
IPI00291175.3	IPTISTQLK	500.805	2		39			9	-1.09696	Orbitrap
IPI00291175.3	TNLLQVCER	566.792	2		36			9	-0.623359	Orbitrap
IPI00291175.3	ELLPVLISAMK	615.363	2	1Met(ox)	29			11	1.81988	Orbitrap
IPI00291175.3	GLVAEGHR	419.73	2		24			8	1.31395	Orbitrap
IPI00291175.3	DYLIDGSR	469.732	2		21			8	-1.08096	Orbitrap
IPI00304925.2	IINEPTAAAIAYGLDR	844.458	2		96			16	4.63773	Orbitrap
IPI00304925.2	TTPSYVAFTDTER	744.354	2		92			13	0.588413	Orbitrap
IPI00304925.2	NQVALNPQNTVFDAK	829.929	2		70			15	0.698681	Orbitrap
IPI00304925.2	ELEQVCNPIISGLYQGAGGPGPGGFGAQGPK	1019.17	3		63			31	-0.0963006	Orbitrap
IPI00304925.2	LLQDFFNGR	555.292	2		58			9	2.24269	Orbitrap
IPI00304925.2	NALESYAFNMK	644.307	2		54			11	1.97437	Orbitrap
IPI00304925.2	SINPDEAVAYGAAVQAAILMGDK	768.725	3		48			23	2.50886	Orbitrap
IPI00304925.2	AQIHDLVLVGGSTR	733.412	2		39			14	4.10789	Orbitrap
IPI00304925.2	HWPFQVINDGDKPK	560.956	3		32			14	3.01345	Orbitrap
IPI00304925.2	CQEVISWLDANTLAEKDEFEHK	666.319	4		27			22	3.28739	Orbitrap
IPI00304925.2	MKEIAEAYLGYPVTNAVITVPAYFNDSQR	1092.88	3	1Met(ox)	26			29	1.67541	Orbitrap
IPI00026126.1	ELLQEFIDSDAAAEAMGK	977.459	2	1Met(ox)	106			18	-0.377643	Orbitrap
IPI00026126.1	ELLQEFIDSDAAAEAMGKFK	1107.04	2		96			20	-1.4981	Orbitrap
IPI00026126.1	FKQCFLNQSHR	732.859	2		70			11	-3.37544	Orbitrap
IPI00026126.1	TINSDISIPEYK	690.355	2		65			12	-1.19748	Orbitrap
IPI00026126.1	QCFLNQSHR	587.257	2		62			9	-2.11012	Orbitrap
IPI00026126.1	TINSDISIPEYKELLQEFIDSDAAAEAMGK	1100.21	3		52			30	1.89973	Orbitrap
IPI00026126.1	LLEDMVEK	496.752	2	1Met(ox)	52			8	1.12964	Orbitrap
IPI00026126.1	NFGLMMHTVYDSIWCNMK	754.999	3	1Met(ox)	42			18	1.11321	Orbitrap
IPI00026126.1	TLKNFGLMMHTVYDSIWCNMK	874.404	3	2Met(ox)	40			21	-1.52737	Orbitrap
IPI00026126.1	LLEDMVEKTINSDISIPEYK	785.066	3	1Met(ox)	34			20	-0.26019	Orbitrap
IPI00100160.3	ISGSILNELIGLVR	742.448	2		92			14	2.99961	Orbitrap
IPI00100160.3	SVILEAFSSPSEEVK	811.419	2		73			15	-0.566509	Orbitrap
IPI00100160.3	AVAALLTIPEAEK	663.387	2		63			13	0.129577	Orbitrap
IPI00100160.3	TYIQCIAAISR	648.343	2		61			11	0.671737	Orbitrap
IPI00100160.3	ALTLIAGSPLK	542.341	2		58			11	-0.869234	Orbitrap
IPI00100160.3	ASASYHISNLLEK	737.883	2		56			13	3.4583	Orbitrap
IPI00100160.3	EGPAVVGQFIQDVK	743.898	2		55			14	-0.243743	Orbitrap
IPI00100160.3	VIRPLDQPSSFDATPYIK	683.033	3		45			18	-0.839395	Orbitrap
IPI00100160.3	ITSEALLVTQQLVK	514.975	3		34			14	1.29993	Orbitrap
IPI00100160.3	GYLISGSSYAR	587.298	2		25			11	0.324815	Orbitrap
IPI00186290.5	ETVSEESNVLCLSK	797.884	2		110			14	-1.28275	Orbitrap
IPI00186290.5	VNFTVDQIR	546.295	2		60			9	-0.10327	Orbitrap
IPI00186290.5	VFSGLVSTGLK	554.325	2		57			11	1.93316	Orbitrap
IPI00186290.5	TFCQLILDPIFK	747.906	2		53			12	2.03864	Orbitrap
IPI00186290.5	EGIPALDNFLDKL	722.89	2		48			13	3.25862	Orbitrap
IPI00186290.5	YEWDVAEAR	569.762	2		46			9	0.26745	Orbitrap
IPI00186290.5	ALLELQLEPEELYQTFQR	740.724	3		45			18	1.43159	Orbitrap
IPI00186290.5	CLYASVLTAQPR	681.348	2		40			12	0.697627	Orbitrap
IPI00186290.5	GGGQIIPTAR	485.277	2		33			10	-0.269925	Orbitrap
IPI00186290.5	STLTDSLVCK	562.286	2		33			10	-1.38413	Orbitrap
IPI00186290.5	VFDAIMNFK	550.776	2	1Met(ox)	30			9	1.03387	Orbitrap
IPI00186290.5	FSVSPVVR	445.758	2		24			8	0.767701	Orbitrap
IPI00465343.2	KPFSIEEVEVAPPK	785.428	2		84			14	-1.62586	Orbitrap
IPI00465343.2	VCLIGCGFSTGYGSAVK	888.427	2		77			17	0.906816	Orbitrap
IPI00465343.2	ELGATECINPQDYK	819.377	2		52			14	-0.100981	Orbitrap
IPI00465343.2	FSLDALITNILPFEK	860.979	2		49			15	-0.841228	Orbitrap
IPI00465343.2	INEGFDLLR	538.791	2		44			9	1.41357	Orbitrap
IPI00465343.2	KPIQEVLK	477.803	2		43			8	2.06962	Orbitrap
IPI00465343.2	IDAASPLEK	472.258	2		37			9	0.419431	Orbitrap
IPI00465343.2	AAVLWELK	465.277	2		33			8	1.144	Orbitrap
IPI00465343.2	LVADFMAK	447.741	2		31			8	0.0510432	Orbitrap
IPI00465343.2	MVAAGICR	447.22	2	1Met(ox)	31			8	-0.157239	Orbitrap
IPI00465343.2	GTLQDGTR	424.217	2		27			8	0.851544	Orbitrap
IPI00465343.2	IIAVDINKDK	376.893	3		25			10	2.48318	Orbitrap
IPI00465343.2	VIPLFTPQCGK	630.342	2		24			11	-4.12411	Orbitrap
IPI00295741.3	NGPVEGAFSVYSDFLLYK	1003.5	2		136			18	3.03444	Orbitrap
IPI00295741.3	DQGSCGSCWAFGAVEAISDR	1086.96	2		90			20	-0.858787	Orbitrap
IPI00295741.3	GQDHCGIESEVVAGIPR	912.437	2		81			17	-1.34227	Orbitrap
IPI00295741.3	LCGTFLGGPKPPQR	764.409	2		58			14	0.486702	Orbitrap
IPI00295741.3	LPASFDAR	438.732	2		44			8	-0.140711	Orbitrap
IPI00295741.3	TDQYWEKI	541.761	2		35			8	0.637059	Orbitrap
IPI00295741.3	VMFTEDLK	491.748	2		35			8	-1.30445	Orbitrap
IPI00295741.3	VMFTEDLKLPASFDAR	619.314	3	1Met(ox)	27			16	1.71078	Orbitrap
IPI00295741.3	EQWPQCPTIK	643.813	2		26			10	-0.632161	Orbitrap
IPI00295741.3	DIMAEIYK	499.744	2	1Met(ox)	24			8	-4.2541	Orbitrap
IPI00295741.3	ICEPGYSPTYK	657.804	2		22			11	-1.09211	Orbitrap
IPI00221224.4	ENSLLFDPLSSSSSNK	862.92	2		80			16	0.276637	Orbitrap
IPI00221224.4	MLSSFLSEDVFK	709.847	2	1Met(ox)	68			12	0.42423	Orbitrap
IPI00221224.4	VVATTQMQAADAR	689.342	2	1Met(ox)	61			13	-0.79527	Orbitrap
IPI00221224.4	QQQDYWLIDVR	723.854	2		59			11	0.512931	Orbitrap
IPI00221224.4	YLSYTLNPDLIR	734.396	2		46			12	0.307563	Orbitrap
IPI00221224.4	QVTPLFIHFR	620.846	2		46			10	0.997332	Orbitrap
IPI00221224.4	DLMVLNDVYR	627.314	2	1Met(ox)	44			10	0.757218	Orbitrap
IPI00221224.4	QYMPWEAALSSLSYFK	960.447	2	1Met(ox)	43			16	-0.482165	Orbitrap
IPI00221224.4	ALEQALEK	451.253	2		33			8	-0.361876	Orbitrap
IPI00221224.4	DHSAIPVINR	561.308	2		27			10	3.47168	Orbitrap
IPI00221224.4	ELWILNR	472.272	2		27			7	1.55148	Orbitrap
IPI00221224.4	SIQLPTTVR	507.803	2		26			9	4.11168	Orbitrap
IPI00478493.1	DIAPTLTLYVGK	645.869	2		70			12	0.246572	Orbitrap
IPI00478493.1	SCAVAEYGVYVK	673.326	2		67			12	-0.415484	Orbitrap
IPI00478493.1	YVMLPVADQDQCIR	862.411	2	1Met(ox)	65			14	0.0707816	Orbitrap
IPI00478493.1	DIAPTLTLYVGKK	709.916	2		57			13	-0.502594	Orbitrap
IPI00478493.1	VTSIQDWVQK	602.321	2		56			10	-0.872375	Orbitrap
IPI00478493.1	VGYVSGWGR	490.751	2		49			9	0.512342	Orbitrap
IPI00478493.1	ILGGHLDAK	462.269	2		32			9	1.46734	Orbitrap
IPI00478493.1	TEGDGVYTLNNEK	720.335	2		31			13	-0.435813	Orbitrap
IPI00478493.1	VMPICLPSK	530.781	2	1Met(ox)	30			9	1.40764	Orbitrap
IPI00478493.1	QLVEIEK	429.75	2		29			7	0.733564	Orbitrap
IPI00478493.1	SPVGVQPILNEHTFCAGMSK	724.69	3		26			20	-0.65814	Orbitrap
IPI00478493.1	HYEGSTVPEK	573.776	2		23			10	2.83072	Orbitrap
IPI00478493.1	GSFPWQAK	460.735	2		21			8	1.20382	Orbitrap
IPI00031461.1	DLGTESQIFISR	683.354	2		71			12	0.399341	Orbitrap
IPI00031461.1	FVSISDLLVPK	609.359	2		67			11	-1.71865	Orbitrap
IPI00031461.1	VPSTEAEALASSLMGLFEK	998.501	2	1Met(ox)	64			19	0.0614917	Orbitrap
IPI00031461.1	NPYYGGESASITPLEDLYK	1059.01	2		60			19	-0.288963	Orbitrap
IPI00031461.1	TDDYLDQPCYETINR	951.912	2		57			15	0.0320373	Orbitrap
IPI00031461.1	MLLYTEVTR	563.302	2		52			9	-0.611695	Orbitrap
IPI00031461.1	VICILSHPIK	590.35	2		41			10	0.426291	Orbitrap
IPI00031461.1	SPYLYPLYGLGELPQGFAR	1071.06	2		39			19	-0.0747929	Orbitrap
IPI00031461.1	FLMANGQLVK	560.813	2		37			10	1.10166	Orbitrap
IPI00031461.1	QLICDPSYVK	611.81	2		26			10	-0.204991	Orbitrap
IPI00031461.1	NPYYGGESASITPLEDLYKR	758.376	3		23			20	1.9587	Orbitrap
IPI00002966.1	LMNETTAVALAYGIYK	887.459	2	1Met(ox)	109			16	0.731333	Orbitrap
IPI00002966.1	VLATAFDTTLGGR	661.359	2		90			13	-0.487671	Orbitrap
IPI00002966.1	ELSTTLNADEAVTR	760.383	2		80			14	0.0208319	Orbitrap
IPI00002966.1	SNLAYDIVQLPTGLTGIK	952.03	2		71			18	-0.412233	Orbitrap
IPI00002966.1	EMLNLYIENEGK	734.853	2	1Met(ox)	63			12	0.318913	Orbitrap
IPI00002966.1	FLEMCNDLLAR	699.331	2	1Met(ox)	49			11	-0.559315	Orbitrap
IPI00002966.1	AGGIETIANEYSDR	748.355	2		48			14	1.02245	Orbitrap
IPI00002966.1	EFSITDVVPYPISLR	868.468	2		38			15	1.94426	Orbitrap
IPI00029733.1	QNVQVFEFQLTSEEMK	978.458	2	1Met(ox)	71			16	1.4243	Orbitrap
IPI00029733.1	REDIFYTSK	579.796	2		60			9	4.84798	Orbitrap
IPI00029733.1	TPALIALR	427.777	2		53			8	1.15787	Orbitrap
IPI00029733.1	RTPALIALR	505.827	2		49			9	-0.0110847	Orbitrap
IPI00029733.1	LAIEAGFR	438.751	2		44			8	1.62859	Orbitrap
IPI00029733.1	LNDGHFMPVLGFGTYAPAEVPK	792.727	3	1Met(ox)	42			22	-0.990061	Orbitrap
IPI00029733.1	SIGVSNFNR	497.261	2		42			9	4.49465	Orbitrap
IPI00029733.1	IADGSVKR	423.246	2		36			8	1.71691	Orbitrap
IPI00029733.1	KLLDFCK	462.254	2		27			7	-0.660538	Orbitrap
IPI00029733.1	YLTLDIFAGPPNYPFSDEY	1111.52	2		23			19	1.21498	Orbitrap
IPI00029733.1	GVVVLAK	343.234	2		23			7	0.632087	Orbitrap
IPI00022937.2	EVIITGIQTQGAK	679.387	2		88			13	-0.632749	Orbitrap
IPI00022937.2	AADIEQQAVFAVFDENK	947.961	2		66			17	-1.22526	Orbitrap
IPI00022937.2	EFNPLVIVGLSK	658.385	2		64			12	1.38226	Orbitrap
IPI00022937.2	AEVDDVIQVR	572.303	2		64			10	-0.529598	Orbitrap
IPI00022937.2	DIASGLIGLLLICK	743.44	2		54			14	1.58729	Orbitrap
IPI00022937.2	SWYLEDNINK	641.309	2		50			10	-0.351692	Orbitrap
IPI00022937.2	ASEFLGYWEPR	677.827	2		42			11	2.91343	Orbitrap
IPI00022937.2	MPMGLSTGIISDSQIK	855.423	2	2Met(ox)	35			16	-3.42286	Orbitrap
IPI00022937.2	LELFGCDIY	565.266	2		30			9	0.951541	Orbitrap
IPI00022937.2	LAAALGIR	392.755	2		23			8	-0.298678	Orbitrap
IPI00006114.4	LAAAVSNFGYDLYR	780.397	2		89			14	0.781351	Orbitrap
IPI00006114.4	YGLDSDLSCK	579.261	2		84			10	1.18802	Orbitrap
IPI00006114.4	DTDTGALLFIGK	625.835	2		72			12	-0.00744254	Orbitrap
IPI00006114.4	ALYYDLISSPDIHGTYK	978.491	2		60			17	0.0569632	Orbitrap
IPI00006114.4	KTSLEDFYLDEER	822.89	2		55			13	-1.58401	Orbitrap
IPI00006114.4	LQSLFDSPDFSK	692.343	2		48			12	-0.493413	Orbitrap
IPI00006114.4	TVQAVLTVPK	528.325	2		46			10	-1.68324	Orbitrap
IPI00006114.4	ELLDTVTAPQK	607.835	2		40			11	-0.264395	Orbitrap
IPI00006114.4	SSMSPTTNVLLSPLSVATALSALSLGAEQR	1006.53	3	1Met(ox)	26			30	0.348871	Orbitrap
IPI00006114.4	SSFVAPLEK	489.269	2		25			9	0.79264	Orbitrap
IPI00220271.2	GLVQALGLSNFNSR	738.402	2		70			14	0.896121	Orbitrap
IPI00220271.2	GLEVTAYSPLGSSDR	776.385	2		66			15	-1.14944	Orbitrap
IPI00220271.2	SPAQILLR	449.279	2		59			8	0.300486	Orbitrap
IPI00220271.2	ALEALVAK	407.755	2		49			8	1.12597	Orbitrap
IPI00220271.2	DPDEPVLLEEPVVLALAEK	1038.55	2		47			19	-3.87436	Orbitrap
IPI00220271.2	AASCVLLHTGQK	663.845	2		47			12	-0.0629134	Orbitrap
IPI00220271.2	AWRDPDEPVLLEEPVVLALAEK	830.451	3		46			22	4.2932	Orbitrap
IPI00220271.2	AVPREELFVTSK	688.381	2		42			12	-2.1849	Orbitrap
IPI00220271.2	MPLIGLGTWK	558.318	2		40			10	0.283291	Orbitrap
IPI00220271.2	YALSVGYR	464.748	2		38			8	0.954545	Orbitrap
IPI00220271.2	YIVPMLTVDGK	626.337	2	1Met(ox)	31			11	1.45014	Orbitrap
IPI00220271.2	DAGHPLYPFNDPY	753.337	2		22			13	-1.04636	Orbitrap
IPI00017640.1	WLADYLQDNPIETSGAR	974.973	2		92			17	-0.340446	Orbitrap
IPI00017640.1	LNDNEVSVLEATGIFK	874.957	2		66			16	0.508187	Orbitrap
IPI00017640.1	GPVDINIVAK	513.304	2		63			10	1.41501	Orbitrap
IPI00017640.1	GLMEIPANLPEGIVEIR	934.002	2	1Met(ox)	58			17	-1.05931	Orbitrap
IPI00017640.1	LDLSENQIQGIPR	741.899	2		49			13	0.0695916	Orbitrap
IPI00017640.1	LLSLYDNR	497.273	2		49			8	1.92433	Orbitrap
IPI00017640.1	LQVLPELLFQSTPK	806.968	2		48			14	-0.728704	Orbitrap
IPI00017640.1	LITVNFVGK	495.803	2		34			9	0.396279	Orbitrap
IPI00017640.1	VLHLEDNQVSVIER	825.945	2		31			14	1.82974	Orbitrap
IPI00017640.1	AIPAGAFTQYK	583.813	2		29			11	-0.247646	Orbitrap
IPI00017640.1	QPAVGINSPLYLGGIPTSTGLSALR	828.126	3		21			25	-1.40354	Orbitrap
IPI00219757.12	FQDGDLTLYQSNTILR	942.48	2		127			16	1.32728	Orbitrap
IPI00219757.12	AFLASPEYVNLPINGNGKQ	1017.51	2		116			19	-0.377704	Orbitrap
IPI00219757.12	DQQEAALVDMVNDGVEDLR	1066.99	2	1Met(ox)	77			19	0.707553	Orbitrap
IPI00219757.12	AFLASPEYVNLPINGNGK	952.992	2		73			18	0.59496	Orbitrap
IPI00219757.12	PPYTVVYFPVR	669.366	2		57			11	-0.0330241	Orbitrap
IPI00219757.12	ALPGQLKPFETLLSQNQGGK	1063.58	2		50			20	0.116669	Orbitrap
IPI00219757.12	YISLIYTNYEAGK	767.893	2		32			13	0.207091	Orbitrap
IPI00219757.12	YISLIYTNYEAGKDDYVK	719.025	3		21			18	0.657498	Orbitrap
IPI00005668.3	SIGVSNFNHR	565.789	2		63			10	0.816032	Orbitrap
IPI00005668.3	LLEMILNKPGLK	692.915	2	1Met(ox)	36			12	-0.338416	Orbitrap
IPI00021891.5	YEASILTHDSSIR	746.374	2		84			13	-1.75717	Orbitrap
IPI00021891.5	IHLISTQSAIPYALR	841.983	2		81			15	0.0628348	Orbitrap
IPI00021891.5	VELEDWNGR	559.266	2		57			9	-2.06119	Orbitrap
IPI00021891.5	FGSYCPTTCGIADFLSTYQTK	806.367	3		46			21	3.8611	Orbitrap
IPI00021891.5	DNCCILDER	597.75	2		45			9	4.65485	Orbitrap
IPI00021891.5	LDGSVDFK	440.725	2		42			8	2.29187	Orbitrap
IPI00021891.5	QSGLYFIKPLK	647.381	2		40			11	-0.755903	Orbitrap
IPI00021891.5	AIQLTYNPDESSKPNMIDAATLK	840.759	3		37			23	-0.259293	Orbitrap
IPI00021891.5	ASTPNGYDNGIIWATWK	947.952	2		36			17	0.455919	Orbitrap
IPI00021891.5	EGFGHLSPTGTTEFWLGNEK	736.35	3		32			20	-1.71222	Orbitrap
IPI00021891.5	YLQEIYNSNNQK	757.367	2		28			12	-0.0198032	Orbitrap
IPI00019591.1	YGLVTYATYPK	638.334	2		75			11	-0.414997	Orbitrap
IPI00019591.1	EKLQDEDLGFL	653.829	2		68			11	-0.971212	Orbitrap
IPI00019591.1	FLCTGGVSPYADPNTCR	957.927	2		67			17	-0.156167	Orbitrap
IPI00019591.1	ALFVSEEEKK	590.315	2		40			10	-1.76353	Orbitrap
IPI00019591.1	EAGIPEFYDYDVALIK	921.962	2		39			16	0.689475	Orbitrap
IPI00019591.1	YGQTIRPICLPCTEGTTR	708.35	3		38			18	-1.14163	Orbitrap
IPI00019591.1	CLVNLIEK	494.778	2		35			8	-0.0229949	Orbitrap
IPI00019591.1	LPPTTTCQQQK	651.328	2		34			11	-2.01417	Orbitrap
IPI00019591.1	LLQEGQALEYVCPSGFYPYPVQTR	939.128	3		33			24	-1.66042	Orbitrap
IPI00019591.1	QLNEINYEDHK	693.319	2		28			11	-0.931197	Orbitrap
IPI00019591.1	GDSGGPLIVHK	540.295	2		27			11	-1.14115	Orbitrap
IPI00019591.1	EELLPAQDIK	578.316	2		23			10	0.0381754	Orbitrap
IPI00028091.1	LGYAGNTEPQFIIPSCIAIK	1096.57	2		66			20	0.116155	Orbitrap
IPI00028091.1	LSEELSGGR	474.243	2		60			9	-0.658183	Orbitrap
IPI00028091.1	NIVLSGGSTMFR	649.332	2	1Met(ox)	59			12	0.0243283	Orbitrap
IPI00028091.1	LPACVVDCGTGYTK	770.861	2		57			14	0.921755	Orbitrap
IPI00028091.1	HGIVEDWDLMER	758.348	2	1Met(ox)	52			12	-0.460221	Orbitrap
IPI00028091.1	YSYVCPDLVK	622.304	2		39			10	-1.01628	Orbitrap
IPI00028091.1	HNPVFGVMS	502.238	2	1Met(ox)	38			9	2.72858	Orbitrap
IPI00028091.1	EFSIDVGYER	607.788	2		33			10	0.791984	Orbitrap
IPI00028091.1	GVDDLDFFIGDEAIEKPTYATK	815.4	3		28			22	0.17063	Orbitrap
IPI00028091.1	AEPEDHYFLLTEPPLNTPENR	828.065	3		27			21	-2.72841	Orbitrap
IPI00028091.1	FMEQVIFK	529.274	2	1Met(ox)	27			8	1.95892	Orbitrap
IPI00028091.1	DYEEIGPSICR	669.802	2		24			11	-1.98132	Orbitrap
IPI00217966.5	VIGSGCNLDSAR	624.804	2		71			12	1.1044	Orbitrap
IPI00217966.5	DLADELALVDVIEDK	829.43	2		65			15	0.215089	Orbitrap
IPI00217966.5	QVVESAYEVIK	632.842	2		58			11	-0.0500457	Orbitrap
IPI00217966.5	VTLTSEEEAR	567.787	2		57			10	3.19569	Orbitrap
IPI00217966.5	SADTLWGIQK	559.796	2		54			10	0.234046	Orbitrap
IPI00217966.5	ATLKDQLIYNLLK	787.961	2		44			13	-0.296119	Orbitrap
IPI00217966.5	DQLIYNLLK	560.324	2		41			9	0.375005	Orbitrap
IPI00217966.5	DQLIYNLLKEEQTPQNK	692.032	3		36			17	0.546396	Orbitrap
IPI00217966.5	RVHPVSTMIK	389.894	3		27			10	0.822482	Orbitrap
IPI00217966.5	ATLKDQLIYNLLKEEQTPQNK	843.79	3		24			21	0.634075	Orbitrap
IPI00020487.1	SILLTEQALAKAGK	721.931	2		88			14	-1.93793	Orbitrap
IPI00020487.1	SIVEKSILLTEQALAK	872.017	2		82			16	0.356858	Orbitrap
IPI00020487.1	QFIENGSEFAQK	699.338	2		82			12	-0.192006	Orbitrap
IPI00020487.1	SILLTEQALAK	594.349	2		71			11	2.19514	Orbitrap
IPI00020487.1	KFSLLKPWA	545.326	2		44			9	-0.94659	Orbitrap
IPI00020487.1	QELNPLK	421.243	2		40			7	0.933004	Orbitrap
IPI00020487.1	FSLLKPWA	481.279	2		35			8	1.74808	Orbitrap
IPI00020487.1	QFIENGSEFAQKLLK	867.957	2		27			15	0.798892	Orbitrap
IPI00020487.1	GMHGGVPGGK	448.724	2		21			10	0.194848	Orbitrap
IPI00021841.1	LLDNWDSVTSTFSK	806.896	2		124			14	0.197543	Orbitrap
IPI00021841.1	VSFLSALEEYTK	693.862	2		100			12	1.7331	Orbitrap
IPI00021841.1	DSGRDYVSQFEGSALGK	908.43	2		74			17	0.84898	Orbitrap
IPI00021841.1	DYVSQFEGSALGK	700.838	2		74			13	0.68776	Orbitrap
IPI00021841.1	DLATVYVDVLK	618.35	2		64			11	4.28589	Orbitrap
IPI00021841.1	QGLLPVLESFK	615.859	2		53			11	1.84438	Orbitrap
IPI00021841.1	VKDLATVYVDVLK	731.928	2		24			13	-1.62708	Orbitrap
IPI00011454.1	DENSVELTMAEGPYK	849.88	2	1Met(ox)	78			15	-0.192829	Orbitrap
IPI00011454.1	VLLVLELQGLQK	676.928	2		66			12	-0.708779	Orbitrap
IPI00011454.1	GLLEFEHQR	564.793	2		52			9	-0.150861	Orbitrap
IPI00011454.1	SLLLSVNAR	486.795	2		42			9	-0.0315331	Orbitrap
IPI00011454.1	LSFQHDPETSVLVLR	580.981	3		39			15	-0.0735203	Orbitrap
IPI00011454.1	LDLLEDR	437.238	2		34			7	0.840171	Orbitrap
IPI00011454.1	FRIDELEPR	587.814	2		32			9	0.357701	Orbitrap
IPI00011454.1	YFTWDPSR	536.249	2		30			8	1.42247	Orbitrap
IPI00011454.1	SIRPGLSPYR	573.325	2		27			10	1.02194	Orbitrap
IPI00011454.1	VVIIGAGKPAAVVLQTK	832.527	2		26			17	0.772654	Orbitrap
IPI00011454.1	YRVPDVLVADPPIAR	560.987	3		25			15	2.34896	Orbitrap
IPI00011454.1	KLVAIVDPHIK	411.596	3		23			11	1.73993	Orbitrap
IPI00553177.1	VFSNGADLSGVTEEAPLK	917.465	2		92			18	0.374569	Orbitrap
IPI00553177.1	LSITGTYDLK	555.806	2		58			10	0.995947	Orbitrap
IPI00553177.1	ITPNLAEFAFSLYR	821.435	2		55			14	0.398843	Orbitrap
IPI00553177.1	SVLGQLGITK	508.311	2		48			10	0.252783	Orbitrap
IPI00553177.1	LYHSEAFTVNFGDTEEAKK	729.352	3		47			19	1.35568	Orbitrap
IPI00553177.1	KLSSWVLLMK	602.859	2		47			10	-0.565102	Orbitrap
IPI00553177.1	TLNQPDSQLQLTTGNGLFLSEGLK	859.114	3		43			24	1.16422	Orbitrap
IPI00553177.1	LQHLENELTHDIITK	601.991	3		30			15	-0.328433	Orbitrap
IPI00553177.1	TDTSHHDQDHPTFNK	593.927	3		25			15	-0.729455	Orbitrap
IPI00553177.1	LSSWVLLMK	538.814	2		23			9	3.91906	Orbitrap
IPI00010896.2	LAALNPESNTAGLDIFAK	922.991	2		104			18	0.26346	Orbitrap
IPI00010896.2	EEFASTCPDDEEIELAYEQVAK	1287.07	2		84			22	1.9058	Orbitrap
IPI00010896.2	FLDGNELTLADCNLLPK	966.991	2		63			17	0.45648	Orbitrap
IPI00010896.2	NSNPALNDNLEK	664.825	2		55			12	0.0425309	Orbitrap
IPI00010896.2	AEEQPQVELFVK	729.877	2		49			12	-0.684118	Orbitrap
IPI00010896.2	IGNCPFSQR	539.757	2		43			9	-2.57331	Orbitrap
IPI00010896.2	GVTFNVTTVDTK	641.338	2		28			12	0.387783	Orbitrap
IPI00010896.2	GFTIPEAFR	519.274	2		25			9	0.153399	Orbitrap
IPI00010896.2	VLDNYLTSPLPEEVDETSAEDEGVSQRK	1040.83	3		24			28	1.27761	Orbitrap
IPI00010706.1	QIEINTISASFGGLASR	882.467	2		120			17	-0.274969	Orbitrap
IPI00010706.1	EGIAQTVFLGLNR	709.394	2		79			13	1.39859	Orbitrap
IPI00010706.1	EGGGNNLYGEEMVQALK	904.929	2		61			17	1.32602	Orbitrap
IPI00010706.1	AIENELLAR	514.79	2		51			9	0.659427	Orbitrap
IPI00010706.1	ATNWGSLLQDK	637.823	2		49			11	1.58609	Orbitrap
IPI00010706.1	AIEHADGGVAAGVAVLDNPYPV	1068.04	2		46			22	-0.151194	Orbitrap
IPI00010706.1	QYSLQNWEAR	647.811	2		45			10	-1.42566	Orbitrap
IPI00010706.1	HVLSVLSK	441.775	2		26			8	1.98791	Orbitrap
IPI00018953.1	KTYTLTDYLK	623.34	2		68			10	-0.0787085	Orbitrap
IPI00018953.1	HSYTASYDIYDLNKR	615.964	3		55			15	0.430945	Orbitrap
IPI00018953.1	CSGPGLPLYTLHSSVNDK	964.463	2		49			18	-0.996804	Orbitrap
IPI00018953.1	WEYYDSVYTER	755.827	2		49			11	-0.878851	Orbitrap
IPI00018953.1	ISLQWLR	458.274	2		47			7	1.31782	Orbitrap
IPI00018953.1	VTCLSCELNPER	739.341	2		45			12	-1.42655	Orbitrap
IPI00018953.1	LAYVWNNDIYVK	749.391	2		41			12	0.437018	Orbitrap
IPI00018953.1	MGFVDNKR	491.743	2	1Met(ox)	41			8	1.01857	Orbitrap
IPI00018953.1	CQYYSVSFSK	634.784	2		29			10	-0.0437866	Orbitrap
IPI00465028.5	KQSLGELIGTLNAAK	771.947	2		102			15	1.83872	Orbitrap
IPI00465028.5	VTNGAFTGEISPGMIK	819.907	2	1Met(ox)	77			16	1.64895	Orbitrap
IPI00465028.5	IIYGGSVTGATCK	663.84	2		74			13	0.192807	Orbitrap
IPI00465028.5	QSLGELIGTLNAAK	707.899	2		69			14	1.16969	Orbitrap
IPI00465028.5	VVLAYEPVWAIGTGK	801.948	2		67			15	0.161097	Orbitrap
IPI00465028.5	HVFGESDELIGQK	729.864	2		49			13	-0.601808	Orbitrap
IPI00465028.5	VPADTEVVCAPPTAYIDFAR	1096.54	2		48			20	0.297808	Orbitrap
IPI00060800.4	YFSTTEDYDHEITGLR	973.943	2		97			16	1.56124	Orbitrap
IPI00060800.4	LGALGGNTQEVTLQPGEYITK	1095.08	2		94			21	2.44853	Orbitrap
IPI00060800.4	VFVAFQAFLR	599.344	2		81			10	3.00438	Orbitrap
IPI00060800.4	VSVGLLLVK	464.316	2		62			9	1.3494	Orbitrap
IPI00060800.4	LDGQISSAYPSQEGQVLVGIYGQYQLLGIK	1075.56	3		54			30	-0.968616	Orbitrap
IPI00060800.4	DRYFYFGK	548.267	2		33			8	0.761167	Orbitrap
IPI00060800.4	GMVMYTSK	466.714	2	1Met(ox)	31			8	0.0226094	Orbitrap
IPI00022733.1	AGALQLLLVGDK	599.364	2		88			12	1.2854	Orbitrap
IPI00022733.1	VYDFLSTFITSGMR	818.907	2		76			14	1.46949	Orbitrap
IPI00022733.1	DPVASTSNLDMDFR	784.356	2		62			14	-0.694186	Orbitrap
IPI00022733.1	AVEPQLQEEER	664.328	2		61			11	0.29513	Orbitrap
IPI00022733.1	AGALQLLLVGDKVPHDLDMLLR	796.455	3		45			22	1.66602	Orbitrap
IPI00022733.1	TMLQIGVMPMLNER	816.917	2		37			14	0.279473	Orbitrap
IPI00022733.1	FLEQELETITIPDLR	606.329	3		25			15	1.97965	Orbitrap
IPI00022733.1	GAFFPLTER	519.274	2		24			9	-0.491056	Orbitrap
IPI00022733.1	MHAAFGGTFK	533.762	2		21			10	3.63401	Orbitrap
IPI00472082.1	MDALQLANSAFAVDLFK	956.48	2	1Met(ox)	93			17	1.11532	Orbitrap
IPI00472082.1	SLNLSTEFISSTK	713.874	2		92			13	-0.972915	Orbitrap
IPI00472082.1	ILVVNAAYFVGK	647.383	2		71			12	1.53611	Orbitrap
IPI00472082.1	GVALSNVIHK	519.308	2		44			10	-1.03801	Orbitrap
IPI00472082.1	DLTDGHFENILADNSVNDQTK	782.7	3		42			21	0.378864	Orbitrap
IPI00472082.1	LSSFYSLK	472.758	2		42			8	0.259933	Orbitrap
IPI00472082.1	IIELPFQNK	551.319	2		37			9	0.0978554	Orbitrap
IPI00472082.1	GDTANEIGQVLHFENVK	624.315	3		34			17	1.4441	Orbitrap
IPI00472082.1	NIIFFGK	419.745	2		22			7	0.890013	Orbitrap
IPI00032294.1	EQTFGGVNYFFDVEVGR	982.462	2		104			17	-0.600217	Orbitrap
IPI00032294.1	QLCSFEIYEVPWEDR	985.95	2		80			15	-0.837428	Orbitrap
IPI00032294.1	IIPGGIYDADLNDEWVQR	1037.52	2		75			18	1.98958	Orbitrap
IPI00032294.1	ALHFAISEYNK	646.836	2		52			11	1.05437	Orbitrap
IPI00032294.1	MSLVNSR	411.71	2	1Met(ox)	48			7	0.192891	Orbitrap
IPI00032294.1	ATEDEYYR	523.725	2		45			8	0.528398	Orbitrap
IPI00032294.1	RPLQVLR	441.287	2		36			7	-0.979522	Orbitrap
IPI00073772.4	APVILGSPDDVLEFLK	856.977	2		67			16	-0.367611	Orbitrap
IPI00073772.4	ADQAPFDTDVNTLTR	853.405	2		67			15	0.517453	Orbitrap
IPI00073772.4	GTGELTQLLNSLCTAVK	902.978	2		65			17	1.50199	Orbitrap
IPI00073772.4	TLVYGGIFLYPANK	778.429	2		65			14	-0.0815412	Orbitrap
IPI00073772.4	DFDPAVTEYIQR	727.352	2		51			12	1.26254	Orbitrap
IPI00073772.4	AGIAHLYGIAGSTNVTGDQVK	691.363	3		47			21	-1.27864	Orbitrap
IPI00073772.4	IYSLNEGYAK	579.295	2		37			10	-1.16728	Orbitrap
IPI00073772.4	FVMEEGR	442.202	2	1Met(ox)	35			7	0.0763256	Orbitrap
IPI00073772.4	EAVLDVIPTDIHQR	803.433	2		32			14	0.168776	Orbitrap
IPI00329801.10	GLGTDEESILTLLTSR	852.952	2		77			16	-2.42843	Orbitrap
IPI00329801.10	VLTEIIASR	501.303	2		72			9	0.722988	Orbitrap
IPI00329801.10	NFATSLYSMIK	645.823	2	1Met(ox)	63			11	-0.0379827	Orbitrap
IPI00329801.10	ALLLLCGEDD	559.773	2		62			10	0.156208	Orbitrap
IPI00329801.10	GTVTDFPGFDER	670.809	2		50			12	-0.75122	Orbitrap
IPI00329801.10	DLLDDLKSELTGK	723.888	2		47			13	0.793034	Orbitrap
IPI00329801.10	FITIFGTR	477.774	2		35			8	0.349829	Orbitrap
IPI00329801.10	SIPAYLAETLYYAMK	875.443	2	1Met(ox)	29			15	1.05165	Orbitrap
IPI00305477.5	QQTVGGVNYFFDVEVGR	957.971	2		118			17	0.190245	Orbitrap
IPI00305477.5	IIPGGIYNADLNDEWVQR	1037.02	2		108			18	0.554289	Orbitrap
IPI00305477.5	ATKDDYYR	516.244	2		45			8	1.30757	Orbitrap
IPI00305477.5	QLCSFEIYEVPWENRR	709.342	3		25			16	0.202934	Orbitrap
IPI00000816.1	LICCDILDVLDK	738.876	2		92			12	0.608188	Orbitrap
IPI00000816.1	AAFDDAIAELDTLSEESYK	1044.49	2		62			19	2.26574	Orbitrap
IPI00000816.1	YLAEFATGNDRK	692.847	2		49			12	0.632159	Orbitrap
IPI00000816.1	EAAENSLVAYK	597.804	2		37			11	0.347239	Orbitrap
IPI00000816.1	MDDREDLVYQAK	762.853	2		34			12	-0.549122	Orbitrap
IPI00299547.2	ELTSELKENFIR	739.896	2		72			12	0.226278	Orbitrap
IPI00299547.2	VPLQQNFQDNQFQGK	896.437	2		63			15	0.353671	Orbitrap
IPI00299547.2	TKELTSELKENFIR	569.983	3		59			14	4.92659	Orbitrap
IPI00299547.2	WYVVGLAGNAILR	716.409	2		53			13	0.8188	Orbitrap
IPI00299547.2	VVSTNYNQHAMVFFK	900.941	2	1Met(ox)	45			15	0.971056	Orbitrap
IPI00299547.2	TFVPGCQPGEFTLGNIK	932.968	2		41			17	1.15535	Orbitrap
IPI00299547.2	MYATIYELKEDK	507.251	3	1Met(ox)	38			12	3.13679	Orbitrap
IPI00299547.2	SYPGLTSYLVR	628.339	2		38			11	3.03458	Orbitrap
IPI00299547.2	MYATIYELK	574.29	2	1Met(ox)	34			9	2.71212	Orbitrap
IPI00030154.1	IEDGNNFGVAVQEK	760.372	2		88			14	-0.310364	Orbitrap
IPI00030154.1	NAYAVLYDIILK	698.399	2		69			12	1.52709	Orbitrap
IPI00030154.1	TENLLGSYFPK	634.83	2		52			11	0.815285	Orbitrap
IPI00030154.1	QLVHELDEAEYR	742.855	2		49			12	0.449548	Orbitrap
IPI00030154.1	LEGFHTQISK	580.31	2		47			10	2.23356	Orbitrap
IPI00030154.1	APLDIPVPDPVKEK	759.432	2		37			14	-0.298799	Orbitrap
IPI00030154.1	IVVLLQR	420.787	2		37			7	0.692296	Orbitrap
IPI00030154.1	LMVMEIR	454.241	2	1Met(ox)	33			7	0.713466	Orbitrap
IPI00030154.1	VDVFREDLCTK	691.342	2		30			11	-1.12344	Orbitrap
IPI00165949.1	ASLINNAFQLVSIGK	787.949	2		93			15	0.554005	Orbitrap
IPI00165949.1	TQEFPQILTLIGR	758.431	2		77			13	1.36971	Orbitrap
IPI00165949.1	ILASTQFEPTAAR	702.875	2		70			13	-3.20333	Orbitrap
IPI00165949.1	SQIEFALCR	562.282	2		57			9	0.914196	Orbitrap
IPI00165949.1	GFPLITITVR	558.841	2		46			10	-1.25871	Orbitrap
IPI00165949.1	VGDYFFGK	466.729	2		41			8	1.07259	Orbitrap
IPI00165949.1	ESALLFDAEK	561.788	2		29			10	1.08893	Orbitrap
IPI00299729.3	LVGIQIQTLMQK	686.407	2		74			12	2.97752	Orbitrap
IPI00299729.3	LSDVSSGELALIILALGVCR	1043.58	2		68			20	1.16712	Orbitrap
IPI00299729.3	SWGPYITCIQGLCANNNDR	1120	2		68			19	0.138233	Orbitrap
IPI00299729.3	GTSAVNVVLSLK	594.355	2		63			12	2.87431	Orbitrap
IPI00299729.3	NGENLEVR	466.228	2		50			8	2.09162	Orbitrap
IPI00299729.3	LKPLLNTMIQSNYNR	902.989	2		49			15	-1.64333	Orbitrap
IPI00299729.3	TFLDINK	425.738	2		28			7	2.96254	Orbitrap
IPI00299729.3	TYWELLSGGEPLSQGAGSYVVR	790.399	3		27			22	2.00404	Orbitrap
IPI00025447.4	IGGIGTVPVGR	513.31	2		64			11	2.16943	Orbitrap
IPI00025447.4	YYVTIIDAPGHR	702.865	2		61			12	-2.55937	Orbitrap
IPI00025447.4	LPLQDVYK	488.279	2		60			8	0.0350564	Orbitrap
IPI00025447.4	EHALLAYTLGVK	657.876	2		54			12	2.49015	Orbitrap
IPI00025447.4	QTVAVGVIK	457.787	2		49			9	-0.0949505	Orbitrap
IPI00025447.4	STTTGHLIYK	560.803	2		39			10	-1.15539	Orbitrap
IPI00025447.4	QLIVGVNK	427.261	2		30			8	0.841465	Orbitrap
IPI00025447.4	SGDAAIVDMVPGKPMCVESFSDYPPLGR	1009.8	3	2Met(ox)	24			28	-1.20879	Orbitrap
IPI00025447.4	DGNASGTTLLEALDCILPPTRPTDKPLR	1007.86	3		21			28	0.37249	Orbitrap
IPI00103175.1	AQEENTWFSYLK	758.359	2		81			12	0.489805	Orbitrap
IPI00103175.1	EWTTTTGDVVNENPEWVK	1053	2		77			18	0.919384	Orbitrap
IPI00103175.1	AVPWVILSDGDGTVEK	843.441	2		77			16	0.716667	Orbitrap
IPI00103175.1	VASYIMAFTLDGR	730.366	2	1Met(ox)	70			13	0.014854	Orbitrap
IPI00103175.1	GMELSDLIVFNGK	720.359	2	1Met(ox)	51			13	1.71683	Orbitrap
IPI00103175.1	LYVGGLGK	403.741	2		23			8	-1.94233	Orbitrap
IPI00413728.2	SSLSSAQADFNQLAELDR	976.473	2		93			18	1.79434	Orbitrap
IPI00413728.2	MTLVASEDYGDTLAAIQGLLK	1113.07	2	1Met(ox)	66			21	1.81792	Orbitrap
IPI00413728.2	KVEDLFLTFAK	655.871	2		59			11	0.313552	Orbitrap
IPI00413728.2	DVDEIEAWISEK	717.344	2		52			12	1.18549	Orbitrap
IPI00413728.2	QVEELYHSLLELGEK	885.452	2		47			15	1.22724	Orbitrap
IPI00413728.2	GKDLIGVQNLLK	649.397	2		45			12	2.13879	Orbitrap
IPI00413728.2	DVTGAEALLER	587.309	2		35			11	0.335894	Orbitrap
IPI00029260.2	AFPALTSLDLSDNPGLGER	987.001	2		75			19	-0.97961	Orbitrap
IPI00029260.2	VLSIAQAHSPAFSCEQVR	667.34	3		50			18	2.0924	Orbitrap
IPI00029260.2	LKELTLEDLK	601.356	2		49			10	1.07603	Orbitrap
IPI00029260.2	FPAIQNLALR	571.838	2		46			10	1.82361	Orbitrap
IPI00029260.2	LTVGAAQVPAQLLVGALR	889.038	2		43			18	0.193895	Orbitrap
IPI00029260.2	VLDLSCNR	488.748	2		43			8	0.389655	Orbitrap
IPI00029260.2	RLTVGAAQVPAQLLVGALR	645.062	3		40			19	1.56932	Orbitrap
IPI00029260.2	ITGTMPPLPLEATGLALSSLR	1077.6	2	1Met(ox)	39			21	0.15654	Orbitrap
IPI00029260.2	ELTLEDLK	480.766	2		29			8	0.548372	Orbitrap
IPI00012540.1	AFTDLNSINSVLGGGILDR	981.518	2		103			19	-0.224396	Orbitrap
IPI00012540.1	SPAGVNLLSFAYDLEAK	897.967	2		93			17	-0.0851932	Orbitrap
IPI00012540.1	TDLDGLVQQGYQSLNDIPDR	1124.05	2		69			20	-0.545473	Orbitrap
IPI00012540.1	LSLSQLNSNPELR	735.899	2		57			13	-0.127961	Orbitrap
IPI00012540.1	QLPPVDAELDNVNNVLR	953.506	2		48			17	0.926887	Orbitrap
IPI00012540.1	VLPIEQSLSTLYQSVK	903.007	2		26			16	1.50582	Orbitrap
IPI00012540.1	TLLNETPEQIK	643.351	2		22			11	-2.76693	Orbitrap
IPI00292530.1	GSLVQASEANLQAAQDFVR	1002.51	2		95			19	0.375005	Orbitrap
IPI00292530.1	LDAQASFLPK	545.3	2		66			10	0.251252	Orbitrap
IPI00292530.1	ILGDMQPGDYFDLVLFGTR	1087.04	2	1Met(ox)	55			19	-0.087571	Orbitrap
IPI00292530.1	AAISGENAGLVR	579.319	2		54			12	3.2387	Orbitrap
IPI00292530.1	QAVDTAVDGVFIR	687.356	2		51			13	-0.62691	Orbitrap
IPI00292530.1	EVAFDLEIPK	580.814	2		35			10	0.938885	Orbitrap
IPI00292530.1	FAHYVVTSQVVNTANEAR	669.341	3		33			18	0.572712	Orbitrap
IPI00292530.1	GFSLDEATNLNGGLLR	839.424	2		26			16	-1.38652	Orbitrap
IPI00003818.1	FTNLLTSILDSAETK	826.939	2		93			15	-1.38709	Orbitrap
IPI00003818.1	YLNAGAGGIAGAFIHEK	844.941	2		86			17	0.348539	Orbitrap
IPI00003818.1	FTNLLTSILDSAETKN	589.643	3		70			16	-0.886605	Orbitrap
IPI00003818.1	KPVVNIITPSHVEER	573.323	3		43			15	-1.98688	Orbitrap
IPI00003818.1	MEPSSLELPADTVQR	865.915	2	1Met(ox)	40			15	-1.59643	Orbitrap
IPI00003818.1	VALHLDEEDKLR	479.928	3		39			12	0.849429	Orbitrap
IPI00003818.1	LQLIPGVCGFR	630.35	2		33			11	0.727817	Orbitrap
IPI00456969.1	VLLTTQGVDMISK	710.89	2	1Met(ox)	85			13	1.0877	Orbitrap
IPI00456969.1	SLLQALNEVK	557.827	2		55			10	0.211764	Orbitrap
IPI00456969.1	TSAPITCELLNK	673.852	2		54			12	-1.43699	Orbitrap
IPI00456969.1	SACDTVDTWLDDTAK	849.369	2		49			15	-0.610769	Orbitrap
IPI00456969.1	WTDENIDTVALK	702.852	2		38			12	-1.69171	Orbitrap
IPI00456969.1	LSCLPAFK	468.254	2		27			8	0.0447856	Orbitrap
IPI00456969.1	IQGLTVEQAEAVVR	756.922	2		24			14	-0.933237	Orbitrap
IPI00456969.1	TMTLFSALR	528.282	2	1Met(ox)	24			9	1.04196	Orbitrap
IPI00026833.4	VGIGAFPTEQDNEIGELLQTR	1144.08	2		95			21	-0.50822	Orbitrap
IPI00026833.4	VVDLLAQDADIVCR	793.915	2		90			14	1.0557	Orbitrap
IPI00026833.4	MCDLVSDFDGFSER	847.346	2	1Met(ox)	69			14	1.05866	Orbitrap
IPI00026833.4	FIEDELQIPVK	665.867	2		57			11	1.79837	Orbitrap
IPI00026833.4	ELPVNAQNYVR	651.843	2		52			11	-0.92634	Orbitrap
IPI00026833.4	TLPGWNTDISNAR	722.861	2		45			13	-1.45827	Orbitrap
IPI00298793.4	FQSAVLYAAQQSK	720.877	2		88			13	-0.222997	Orbitrap
IPI00298793.4	GGEAVCLYEEPVSELLR	960.972	2		84			17	0.138397	Orbitrap
IPI00298793.4	VNLILEGVDTVSK	693.895	2		64			13	-0.842442	Orbitrap
IPI00298793.4	YSFDITNVVR	607.313	2		62			10	-0.845128	Orbitrap
IPI00298793.4	LPQSTDPLR	513.782	2		50			9	0.397582	Orbitrap
IPI00298793.4	GSPGLSFYFK	551.782	2		46			10	0.590659	Orbitrap
IPI00000105.3	AQALAIETEAELQR	771.91	2		69			14	0.0746471	Orbitrap
IPI00000105.3	QAIPLDENEGIYVQDVK	965.991	2		68			17	0.0166008	Orbitrap
IPI00000105.3	LAQDPFPLYPGEVLEK	908.479	2		58			16	-1.00402	Orbitrap
IPI00000105.3	ATEEFIIR	510.772	2		50			8	1.99126	Orbitrap
IPI00000105.3	ELELVYAR	496.774	2		43			8	0.38932	Orbitrap
IPI00000105.3	TAVFGFETSEAK	643.816	2		33			12	-0.277465	Orbitrap
IPI00000105.3	AQLELEVSK	508.785	2		33			9	0.439574	Orbitrap
IPI00012007.5	VPAINVNDSVTK	628.845	2		67			12	-0.413884	Orbitrap
IPI00012007.5	VADIGLAAWGR	564.812	2		65			11	1.91103	Orbitrap
IPI00012007.5	WLNENAVEK	551.781	2		52			9	2.44351	Orbitrap
IPI00012007.5	VAVVAGYGDVGK	567.811	2		44			12	-0.447696	Orbitrap
IPI00012007.5	YPQLLPGIR	528.814	2		40			9	0.422241	Orbitrap
IPI00012007.5	IILLAEGR	442.782	2		39			8	1.09136	Orbitrap
IPI00027223.2	SDYLNTFEFMDK	763.329	2	1Met(ox)	61			12	-0.439943	Orbitrap
IPI00027223.2	GQETSTNPIASIFAWTR	939.972	2		51			17	1.62388	Orbitrap
IPI00027223.2	FKDIFQEIYDK	723.369	2		49			11	0.0461037	Orbitrap
IPI00027223.2	GWPLYLSTK	532.793	2		42			9	1.2253	Orbitrap
IPI00027223.2	LVSGWVKPIIIGR	479.97	3		39			13	1.90162	Orbitrap
IPI00027223.2	VEITYTPSDGTQK	719.858	2		35			13	1.9344	Orbitrap
IPI00027223.2	IIWELIK	457.789	2		34			7	0.507088	Orbitrap
IPI00027223.2	ATDFVVPGPGK	544.292	2		32			11	-0.331644	Orbitrap
IPI00027223.2	SIEDFAHSSFQMALSK	605.287	3	1Met(ox)	26			16	1.83039	Orbitrap
IPI00027223.2	SEGGFIWACK	577.77	2		24			10	2.95803	Orbitrap
IPI00550991.1	ITLLSALVETR	608.37	2		98			11	2.66649	Orbitrap
IPI00550991.1	LYGSEAFATDFQDSAAAK	946.44	2		91			18	1.26274	Orbitrap
IPI00550991.1	AVLDVFEEGTEASAATAVK	954.485	2		71			19	1.9841	Orbitrap
IPI00550991.1	KLINDYVK	496.792	2		45			8	-0.514314	Orbitrap
IPI00550991.1	EQLSLLDR	487.269	2		27			8	-0.0860652	Orbitrap
IPI00221225.2	GAGTDEGCLIEILASR	831.411	2		94			16	-0.886252	Orbitrap
IPI00221225.2	GLGTDDNTLIR	587.806	2		90			11	-0.504598	Orbitrap
IPI00221225.2	GLGTDEDAIISVLAYR	846.947	2		77			16	3.71306	Orbitrap
IPI00221225.2	SETSGSFEDALLAIVK	833.934	2		70			16	4.83104	Orbitrap
IPI00221225.2	AEIDMLDIR	538.277	2		29			9	1.30517	Orbitrap
IPI00221225.2	FLTVLCSR	498.271	2		27			8	1.6046	Orbitrap
IPI00024664.1	VTSAVEALLSADSASR	788.913	2		92			16	1.02221	Orbitrap
IPI00024664.1	FASFPDYLVIQIK	770.925	2		73			13	0.994408	Orbitrap
IPI00024664.1	SAADSISESVPVGPK	722.371	2		59			15	2.25181	Orbitrap
IPI00024664.1	DLGYIYFYQR	669.33	2		50			10	0.886444	Orbitrap
IPI00024664.1	IVILPDYLEIAR	707.918	2		49			12	-1.23305	Orbitrap
IPI00024664.1	DGLGGLPDIVR	556.31	2		39			11	2.39422	Orbitrap
IPI00024664.1	AELSEEALLSVLPTIR	891.998	2		24			16	2.96916	Orbitrap
IPI00290553.2	VLEVEDSTDFFK	714.847	2		80			12	-1.24485	Orbitrap
IPI00290553.2	FADGDLDAVLSR	639.82	2		71			12	0.115701	Orbitrap
IPI00290553.2	DLGEAALNEYLR	682.347	2		67			12	1.21974	Orbitrap
IPI00290553.2	FAELTLK	411.242	2		40			7	1.4315	Orbitrap
IPI00290553.2	GAASSVLELTEAELVTAEAVR	706.043	3		39			21	1.26325	Orbitrap
IPI00290553.2	AGLILFGNDDK	581.808	2		39			11	-1.45264	Orbitrap
IPI00290553.2	MILASNFFK	543.786	2	1Met(ox)	28			9	0.815906	Orbitrap
IPI00016150.1	FTVEQEIDLK	611.322	2		52			10	1.24579	Orbitrap
IPI00016150.1	AQLVEEWANSVK	687.356	2		50			12	-0.307102	Orbitrap
IPI00016150.1	NGEEFSFLK	536.254	2		49			9	1.06841	Orbitrap
IPI00016150.1	QEVPLATLEPLVK	718.922	2		47			13	0.886738	Orbitrap
IPI00016150.1	ALGITEIFIK	552.836	2		47			10	-0.266841	Orbitrap
IPI00016150.1	TGTILFMGR	498.271	2		44			9	1.34619	Orbitrap
IPI00016150.1	FTVEQEIDLKDVLK	559.641	3		38			14	0.0724249	Orbitrap
IPI00016150.1	VEVYLPR	438.253	2		34			7	0.549896	Orbitrap
IPI00002519.1	VLEACSIACNK	632.805	2		90			11	-0.0334254	Orbitrap
IPI00002519.1	ALSEALTELGYK	647.848	2		81			12	0.152854	Orbitrap
IPI00002519.1	AVLEALGSCLNNK	694.865	2		75			13	2.31779	Orbitrap
IPI00002519.1	LIIAGTSCYSR	620.82	2		54			11	-0.968538	Orbitrap
IPI00002519.1	YYGGTEFIDELETLCQK	1033.48	2		50			17	2.14292	Orbitrap
IPI00002519.1	IVTGGSDNHLILVDLR	574.657	3		26			16	1.29891	Orbitrap
IPI00414717.1	ALNEACESVIQTACK	847.394	2		108			15	-4.37862	Orbitrap
IPI00414717.1	IIIQESALDYR	660.862	2		69			11	0.887315	Orbitrap
IPI00414717.1	LLELQYFISR	641.363	2		68			10	-1.05362	Orbitrap
IPI00414717.1	VAELSSDDFHLDR	501.907	3		48			13	0.816531	Orbitrap
IPI00414717.1	CLIDLGK	409.725	2		27			7	-0.438311	Orbitrap
IPI00414717.1	ADIFVDPVLHTACALDIK	999.521	2		25			18	-1.07833	Orbitrap
IPI00045536.1	NVLDSEDEIEELSK	810.389	2		97			14	3.69044	Orbitrap
IPI00045536.1	LLFEDWTYDDFR	810.373	2		71			12	1.35472	Orbitrap
IPI00045536.1	FTQISPVWLQLK	730.418	2		64			12	-0.451966	Orbitrap
IPI00045536.1	ACVQVLDPK	515.274	2		53			9	0.775416	Orbitrap
IPI00045536.1	HVVFYPTLK	552.315	2		45			9	-1.26828	Orbitrap
IPI00045536.1	GLVVTDLK	422.76	2		30			8	-1.6017	Orbitrap
IPI00026119.4	LAGTQPLEVLEAVQR	812.457	2		96			15	0.204972	Orbitrap
IPI00026119.4	LDQPMTEIVSR	652.828	2	1Met(ox)	64			11	-1.33696	Orbitrap
IPI00026119.4	AAVATFLQSVQVPEFTPK	967.025	2		51			18	0.2163	Orbitrap
IPI00026119.4	QPAENVNQYLTDPK	808.897	2		48			14	-2.74039	Orbitrap
IPI00026119.4	DEFEGLFK	492.738	2		37			8	1.32549	Orbitrap
IPI00026119.4	AENYDIPSADR	625.785	2		33			11	-1.33991	Orbitrap
IPI00026119.4	QFLDYFK	480.745	2		25			7	1.35196	Orbitrap
IPI00022417.4	VAAGAFQGLR	495.281	2		68			10	1.86863	Orbitrap
IPI00022417.4	TLDLGENQLETLPPDLLR	1019.05	2		67			18	0.243074	Orbitrap
IPI00022417.4	GPLQLER	406.734	2		48			7	-0.431188	Orbitrap
IPI00022417.4	DLLLPQPDLR	590.34	2		40			10	-0.145534	Orbitrap
IPI00022417.4	GQTLLAVAK	450.778	2		35			9	-2.46547	Orbitrap
IPI00022417.4	YLFLNGNK	485.256	2		27			8	0.927799	Orbitrap
IPI00022417.4	ALGHLDLSGNR	384.876	3		21			11	1.00691	Orbitrap
IPI00218914.4	LYSNAYLNDLAGCIK	857.928	2		70			15	1.82488	Orbitrap
IPI00218914.4	GYFVQPTVFSNVTDEMR	995.475	2		56			17	2.64166	Orbitrap
IPI00218914.4	LADLIER	415.243	2		48			7	2.53837	Orbitrap
IPI00218914.4	IFVEESIYDEFVR	823.409	2		44			13	-0.0114431	Orbitrap
IPI00218914.4	ANNTFYGLSAGVFTK	795.401	2		36			15	-0.598608	Orbitrap
IPI00218914.4	SSSGTPDLPVLLTDLK	842.955	2		28			16	2.0153	Orbitrap
IPI00218914.4	TIPIDGNFFTYTR	772.891	2		26			13	0.664582	Orbitrap
IPI00218914.4	ILDLIESGKK	558.336	2		25			10	-1.80794	Orbitrap
IPI00219217.2	SADTLWDIQK	588.799	2		62			10	1.74779	Orbitrap
IPI00219217.2	SLADELALVDVLEDK	815.433	2		58			15	0.726432	Orbitrap
IPI00219217.2	LIAPVAEEEATVPNNK	847.95	2		45			16	-1.70561	Orbitrap
IPI00219217.2	GLTSVINQK	480.282	2		41			9	4.5655	Orbitrap
IPI00219217.2	IVVVTAGVR	457.296	2		39			9	2.88998	Orbitrap
IPI00219217.2	FIIPQIVK	479.311	2		33			8	1.3489	Orbitrap
IPI00295857.5	SSGLTAVWVAR	573.817	2		76			11	0.99569	Orbitrap
IPI00295857.5	TLDLPIYVTR	595.842	2		44			10	-0.127157	Orbitrap
IPI00295857.5	LSFLYLITGNLEK	755.931	2		38			13	2.28648	Orbitrap
IPI00295857.5	VLTIDPTEFK	581.821	2		37			10	-0.16218	Orbitrap
IPI00295857.5	NLSPGAVESDVR	622.318	2		33			12	0.598873	Orbitrap
IPI00295857.5	GFFEGTIASK	528.772	2		33			10	0.278276	Orbitrap
IPI00295857.5	EYIVGLSVETER	697.863	2		32			12	2.0765	Orbitrap
IPI00295857.5	QLFLQTYAR	570.314	2		32			9	0.188082	Orbitrap
IPI00003176.1	VTAGISFAIPSDK	653.355	2		60			13	-0.597836	Orbitrap
IPI00003176.1	GACGQGQEDPNSLR	744.825	2		52			14	-3.69529	Orbitrap
IPI00003176.1	IAPAVVHIELFR	682.906	2		45			12	0.929052	Orbitrap
IPI00003176.1	RGNEDIMITVIPEEIDP	978.984	2	1Met(ox)	41			17	1.13464	Orbitrap
IPI00003176.1	LPVLLLGR	440.803	2		41			8	1.75711	Orbitrap
IPI00003176.1	YNFIADVVEK	599.312	2		39			10	2.2591	Orbitrap
IPI00003176.1	ESTLNMVVR	524.776	2		30			9	-0.138167	Orbitrap
IPI00010471.1	VDTDGNGYISFNELNDLFK	1081.5	2		108			19	-2.5597	Orbitrap
IPI00010471.1	LNLAFIANLFNR	703.403	2		75			12	2.66538	Orbitrap
IPI00010471.1	VNDDIIVNWVNETLR	600.649	3		48			15	2.61719	Orbitrap
IPI00010471.1	MINLSVPDTIDER	751.881	2		44			13	2.15601	Orbitrap
IPI00010471.1	LSPEELLLR	535.316	2		38			9	0.854234	Orbitrap
IPI00010471.1	ISTSLPVLDLIDAIQPGSINYDLLK	1349.75	2		29			25	1.62208	Orbitrap
IPI00007047.1	LLETECPQYIR	711.357	2		73			11	-1.05918	Orbitrap
IPI00007047.1	ALNSIIDVYHK	636.85	2		61			11	-1.23126	Orbitrap
IPI00007047.1	KLLETECPQYIR	775.404	2		46			12	-1.34128	Orbitrap
IPI00007047.1	GNFHAVYR	482.244	2		37			8	0.974547	Orbitrap
IPI00007047.1	KGADVWFK	475.758	2		36			8	0.411631	Orbitrap
IPI00007047.1	GADVWFK	411.711	2		32			7	1.90337	Orbitrap
IPI00007047.1	MLTELEK	440.228	2	1Met(ox)	30			7	0.0769704	Orbitrap
IPI00103552.2	SYFSDCQVSTFR	748.827	2		53			12	-0.157665	Orbitrap
IPI00103552.2	NSLYVNGFTHR	654.82	2		52			11	0.37152	Orbitrap
IPI00103552.2	VLQSLLGPMFK	624.854	2	1Met(ox)	42			11	-0.307102	Orbitrap
IPI00103552.2	VLQTLLGPMFK	631.862	2	1Met(ox)	36			11	-0.768092	Orbitrap
IPI00103552.2	VDPIGPGLDR	519.781	2		34			10	-2.1214	Orbitrap
IPI00103552.2	LSQLTHGITELGPYTLDR	672.025	3		28			18	0.988423	Orbitrap
IPI00103552.2	VLQGLLR	399.764	2		27			7	1.19628	Orbitrap
IPI00103552.2	HLLSPLFQR	555.825	2		25			9	1.60692	Orbitrap
IPI00289334.1	GAGTGGLGLTVEGPCEAK	837.412	2		67			18	0.530424	Orbitrap
IPI00289334.1	SGCIVNNLAEFTVDPK	882.435	2		66			16	0.242365	Orbitrap
IPI00289334.1	LIALLEVLSQK	613.889	2		53			11	-0.244498	Orbitrap
IPI00289334.1	SPFTVGVAAPLDLSK	751.417	2		48			15	0.653538	Orbitrap
IPI00289334.1	VLFASQEIPASPFR	781.422	2		35			14	-0.604285	Orbitrap
IPI00289334.1	VTASGPGLSSYGVPASLPVDFAIDAR	849.774	3		28			26	-0.0381106	Orbitrap
IPI00218192.1	SPEQQETVLDGNLIIR	906.478	2		85			16	0.176167	Orbitrap
IPI00218192.1	LALDNGGLAR	500.283	2		63			10	1.03305	Orbitrap
IPI00218192.1	LGVYELLLK	524.326	2		51			9	0.926133	Orbitrap
IPI00218192.1	ETLFSVMPGLK	619.329	2	1Met(ox)	43			11	0.994283	Orbitrap
IPI00218192.1	GPDVLTATVSGK	572.813	2		29			12	-0.935791	Orbitrap
IPI00218192.1	NVVFVIDK	467.274	2		27			8	1.81225	Orbitrap
IPI00218192.1	FAHTVVTSR	339.853	3		22			9	-1.09919	Orbitrap
IPI00298828.1	CSYTEDAQCIDGTIEVPK	1034.94	2		69			18	-0.47257	Orbitrap
IPI00298828.1	VCPFAGILENGAVR	752.384	2		67			14	-0.139269	Orbitrap
IPI00298828.1	EHSSLAFWK	552.777	2		45			9	-0.830503	Orbitrap
IPI00298828.1	ATFGCHDGYSLDGPEEIECTK	796.003	3		38			21	0.143307	Orbitrap
IPI00298828.1	ATVVYQGER	511.766	2		36			9	-1.54964	Orbitrap
IPI00298828.1	TCPKPDDLPFSTVVPLK	638.673	3		27			17	0.705419	Orbitrap
IPI00298828.1	KCSYTEDAQCIDGTIEVPK	738.673	3		24			19	0.350352	Orbitrap
IPI00019533.3	SCNQGPYPLVQAVK	780.895	2		89			14	-0.542459	Orbitrap
IPI00019533.3	LVCYFTNWSQDR	794.867	2		83			12	3.14478	Orbitrap
IPI00019533.3	LLLTAGVSAGR	529.321	2		53			11	-1.98115	Orbitrap
IPI00019533.3	ILLSIGGYLFGSK	684.4	2		49			13	0.588123	Orbitrap
IPI00019533.3	QMIDNSYQVEK	677.819	2		44			11	0.267225	Orbitrap
IPI00027019.1	FPSVSLQEASSFFR	801.405	2		125			14	4.02372	Orbitrap
IPI00027019.1	QLSLPRFPSVSLQEASSFFR	1140.09	2		59			20	-0.971537	Orbitrap
IPI00027019.1	HPQEQPLW	517.756	2		34			8	-0.980933	Orbitrap
IPI00027019.1	HPPPPPFQNQQRPPQR	481.003	4		30			16	-1.38476	Orbitrap
IPI00027019.1	FPSVSLQEASSFFRR	586.636	3		27			15	-0.740546	Orbitrap
IPI00027019.1	QLSLPRFPSVSLQEASSFFRR	812.433	3		21			21	0.336641	Orbitrap
IPI00291866.3	TNLESILSYPK	632.844	2		63			11	1.73919	Orbitrap
IPI00291866.3	LEDMEQALSPSVFK	805.394	2	1Met(ox)	61			14	1.59476	Orbitrap
IPI00291866.3	LVLLNAIYLSAK	659.411	2		61			12	1.10965	Orbitrap
IPI00291866.3	GVTSVSQIFHSPDLAIR	913.991	2		59			17	-0.322558	Orbitrap
IPI00291866.3	LLDSLPSDTR	558.798	2		48			10	0.187075	Orbitrap
IPI00291866.3	FQPTLLTLPR	593.353	2		33			10	0.901551	Orbitrap
IPI00291005.7	VIVVGNPANTNCLTASK	879.463	2		66			17	-1.62179	Orbitrap
IPI00291005.7	GEFVTTVQQR	582.803	2		58			10	-0.571097	Orbitrap
IPI00291005.7	ENFSCLTR	513.739	2		53			8	3.05302	Orbitrap
IPI00291005.7	ELTEEKESAFEFLSSA	908.928	2		51			16	0.652424	Orbitrap
IPI00291005.7	FVEGLPINDFSR	697.357	2		50			12	-2.0262	Orbitrap
IPI00291005.7	LGVTANDVK	458.758	2		46			9	0.43378	Orbitrap
IPI00479359.5	APDFVFYAPR	591.802	2		76			10	2.89972	Orbitrap
IPI00479359.5	FYPEDVAEELIQDITQK	1019.5	2		70			17	0.428993	Orbitrap
IPI00479359.5	IGFPWSEIR	552.795	2		46			9	0.560454	Orbitrap
IPI00479359.5	IALLEEAR	457.769	2		45			8	1.65322	Orbitrap
IPI00479359.5	IAQDLEMYGINYFEIK	981.979	2	1Met(ox)	31			16	-0.0494953	Orbitrap
IPI00479359.5	LFFLQVK	447.777	2		31			7	3.12085	Orbitrap
IPI00479359.5	QLFDQVVK	488.776	2		23			8	-0.362777	Orbitrap
IPI00027235.1	LTGSSGFVTDGPGNYK	800.386	2		101			16	-0.0329826	Orbitrap
IPI00027235.1	NHNALLASLTTQK	705.889	2		62			13	0.797264	Orbitrap
IPI00027235.1	YDVDTQMWTILK	764.872	2	1Met(ox)	56			12	0.984492	Orbitrap
IPI00027235.1	SEAACLAAGPGIR	636.822	2		55			13	1.03114	Orbitrap
IPI00027235.1	CTWLIEGQPNR	678.821	2		27			11	-1.18721	Orbitrap
IPI00005159.2	LCYVGYNIEQEQK	822.39	2		69			13	0.303339	Orbitrap
IPI00005159.2	DLMVGDEASELR	675.813	2	1Met(ox)	54			12	-1.25666	Orbitrap
IPI00005159.2	HLWDYTFGPEK	696.832	2		53			11	-0.315331	Orbitrap
IPI00005159.2	ILLTEPPMNPTK	677.376	2		43			12	0.119595	Orbitrap
IPI00005159.2	GYAFNHSADFETVR	538.582	3		24			14	-0.732537	Orbitrap
IPI00005159.2	CGYAGSNFPEHIFPALVGRPIIR	852.108	3		21			23	3.15298	Orbitrap
IPI00105598.2	LYDNLLEQNLIR	752.413	2		85			12	2.06926	Orbitrap
IPI00105598.2	EQSILELGSLLAK	700.905	2		76			13	2.06289	Orbitrap
IPI00105598.2	AAAAVVEFQR	552.296	2		63			10	0.235422	Orbitrap
IPI00105598.2	TGQAAELGGLLK	579.331	2		44			12	2.25042	Orbitrap
IPI00105598.2	LVSLYFDTK	543.297	2		24			9	-0.591216	Orbitrap
IPI00384783.2	QQASSWVPLLNK	685.875	2		56			12	-0.235345	Orbitrap
IPI00384783.2	SQYLLTAIHK	587.335	2		49			10	0.204551	Orbitrap
IPI00384783.2	KLVLYLK	438.8	2		41			7	0.763839	Orbitrap
IPI00384783.2	WLCEAVR	467.234	2		41			7	0.0750589	Orbitrap
IPI00384783.2	SEAIIEHLCASEFALR	615.976	3		39			16	-1.08242	Orbitrap
IPI00384783.2	FYTKPPQCVDIPADLR	640.661	3		30			16	0.590457	Orbitrap
IPI00384783.2	DSCEPVMQFFGFYWPEMLK	1222.03	2	2Met(ox)	25			19	2.06208	Orbitrap
IPI00026314.1	DSQEEEKTEALTSAK	833.397	2		84			15	3.68509	Orbitrap
IPI00026314.1	AGALNSNDAFVLK	660.354	2		63			13	4.44462	Orbitrap
IPI00026314.1	AGKEPGLQIWR	418.904	3		41			11	2.34007	Orbitrap
IPI00026314.1	QTQVSVLPEGGETPLFK	906.973	2		37			17	1.32784	Orbitrap
IPI00026314.1	TPITVVK	379.244	2		28			7	-0.962623	Orbitrap
IPI00026314.1	SEDCFILDHGK	660.797	2		22			11	-0.840413	Orbitrap
IPI00025491.1	GYDVIAQAQSGTGK	697.85	2		90			14	1.61301	Orbitrap
IPI00025491.1	DIETFYNTSIEEMPLNVADLI	1222.08	2	1Met(ox)	66			21	0.40729	Orbitrap
IPI00025491.1	VLITTDLLAR	557.845	2		66			10	0.699329	Orbitrap
IPI00025491.1	GFKDQIYDIFQK	751.388	2		45			12	0.898108	Orbitrap
IPI00216318.4	QTTVSNSQQAYQEAFEISK	1080.02	2		67			19	-0.359713	Orbitrap
IPI00216318.4	YDDMAAAMK	524.209	2	2Met(ox)	34			9	-0.892254	Orbitrap
IPI00216318.4	VISSIEQK	452.261	2		30			8	1.04708	Orbitrap
IPI00025512.2	LATQSNEITIPVTFESR	953.994	2		75			17	2.71917	Orbitrap
IPI00025512.2	LFDQAFGLPR	582.315	2		74			10	2.38561	Orbitrap
IPI00025512.2	VSLDVNHFAPDELTVK	892.464	2		61			16	-0.954667	Orbitrap
IPI00025512.2	GPSWDPFR	481.23	2		41			8	1.33179	Orbitrap
IPI00025512.2	VPFSLLR	416.259	2		34			7	3.05337	Orbitrap
IPI00022432.1	YTIAALLSPYSYSTTAVVTNPKE	1245.15	2		81			23	1.42813	Orbitrap
IPI00022432.1	AADDTWEPFASGK	697.814	2		71			13	-0.169317	Orbitrap
IPI00022432.1	YTIAALLSPYSYSTTAVVTNPK	1180.62	2		52			22	-0.725139	Orbitrap
IPI00022432.1	TSESGELHGLTTEEEFVEGIYK	819.056	3		50			22	0.830898	Orbitrap
IPI00022432.1	KAADDTWEPFASGK	761.863	2		49			14	0.99128	Orbitrap
[truncated: 628 more rows]
